# Supplementary material for: Ferritin-mediated iron detoxification promotes hypothermia survival in Caenorhabditis elegans and murine neurons
Source: Nat Commun. 2022 Aug 19;13:4883. doi: 10.1038/s41467-022-32500-z (PMC9391379; doi:10.1038/s41467-022-32500-z)
Supplement: Supplementary file 4 — Supplementary Data 1 [file 41467_2022_32500_MOESM4_ESM.xlsx]

## Sheet: Suppl Data 1-Pekec et al
	est-4 vs N2 log2FoldChange	daf-16;est-4 vs est-4 log2FoldChange	pqm-1;est-4 vs est-4 log2FoldChange
WBGene00000001	-0.0744764	-0.043867	-0.107722
WBGene00000002	0.633487	-0.0515636	-0.067558
WBGene00000003	0.0408265	0.109279	0.238215
WBGene00000004	0.0120418	-0.155526	-0.177559
WBGene00000005	-0.00342137	0.181408	-0.0314148
WBGene00000006	0.636965	0.415799	0.294526
WBGene00000007	0.346444	-0.217278	-0.253774
WBGene00000008	0.312456	0.0983627	0.107179
WBGene00000009	-0.00925809	0.378066	0.277247
WBGene00000010	-0.0664149	-0.014892	0.0609574
WBGene00000012	0.367423	-0.578904	-0.000374112
WBGene00000013	0.371908	-0.135363	-0.246782
WBGene00000016	0.516282	-0.0834546	0.905359
WBGene00000017	0.314342	0.0131173	0.31695
WBGene00000018	0.00481476	0.0649369	0.092685
WBGene00000019	0.834898	0.0855016	0.528125
WBGene00000020	0.217336	0.240493	0.0765687
WBGene00000022	-0.657393	0.251821	0.250668
WBGene00000023	0.219243	0.632728	1.17728
WBGene00000024	0	0.321073	1.27829
WBGene00000029	0	0.271611	0.511103
WBGene00000030	0.086442	0.672792	0.630432
WBGene00000031	-0.362977	0.518448	1.074
WBGene00000033	-0.271655	0.745802	1.53415
WBGene00000034	-0.283466	0.375972	1.27867
WBGene00000035	0.482322	0.62395	0.396394
WBGene00000036	0.439094	0.498817	0.331552
WBGene00000037	0.222228	0.0742635	0.309016
WBGene00000038	0.662596	-0.0815594	0.153817
WBGene00000039	-0.0365914	0.85117	0.741705
WBGene00000040	0.240574	0.249506	0.115585
WBGene00000041	0.0297754	-0.0151663	0.0050469
WBGene00000042	0.0916735	0.504312	0.274273
WBGene00000043	0.466378	0.258546	-0.0978007
WBGene00000044	-0.312735	0.179255	-0.023383
WBGene00000045	-0.0325261	0.541771	0.415038
WBGene00000046	0.101656	0.309574	-0.00247412
WBGene00000047	-0.0461268	0.68336	-0.108212
WBGene00000048	0.213481	-0.1157	-0.376044
WBGene00000049	-0.0519287	0.0454676	-0.0274121
WBGene00000050	0.280147	0.163887	-0.174683
WBGene00000051	0.229159	-0.128292	-0.56377
WBGene00000053	-0.0886857	0.760491	0.511955
WBGene00000054	0.350654	-0.156485	-0.208759
WBGene00000055	0.152193	0.376708	0.00779953
WBGene00000056	0.0341059	0.39992	0.122218
WBGene00000057	0.358856	0.127341	0.13269
WBGene00000058	0.596409	-0.248699	-0.373207
WBGene00000059	0.548884	0.178235	-0.313247
WBGene00000060	-0.0813328	0.548279	0.697052
WBGene00000061	0.554001	0.273828	-0.0109425
WBGene00000062	0.13955	-0.00359678	-0.291449
WBGene00000063	0.315306	-0.0326191	-0.108983
WBGene00000064	-0.134948	-0.0503272	-0.151043
WBGene00000065	0.281965	-0.0729827	-0.077073
WBGene00000066	0.436735	0.0238967	0.0218719
WBGene00000067	-0.156998	0.0884014	0.618087
WBGene00000068	0.475216	-0.0543428	0.032287
WBGene00000069	0.375787	0.166011	0.0582062
WBGene00000070	0.26776	0.575756	-0.042738
WBGene00000071	-0.472209	-0.449251	-0.330474
WBGene00000072	0.276781	0.0834936	0.114409
WBGene00000073	-0.0391227	-0.11064	-0.147357
WBGene00000074	-0.0254798	0.16091	0.228465
WBGene00000075	-0.208617	-0.249025	-0.203646
WBGene00000079	-0.0260285	0.054907	0.00924038
WBGene00000080	-0.0761596	-0.0655048	-0.0298956
WBGene00000081	0.290075	0.245213	0.0803541
WBGene00000082	-0.0363443	0.386929	0.967479
WBGene00000083	0.31686	0.183181	-0.0717245
WBGene00000084	-0.135137	0.282799	0.53589
WBGene00000085	-0.199075	0.563502	0.111666
WBGene00000086	0.292176	0.0659598	0.0970004
WBGene00000088	0.119603	0.149092	0.584809
WBGene00000089	0.37416	0.00178318	0.0153497
WBGene00000090	-0.135976	-0.0223586	-0.0467279
WBGene00000092	0.0978923	0.0523531	-0.0132507
WBGene00000093	-0.0781562	-0.0546376	0.0979524
WBGene00000094	-0.152181	0.0387803	-0.0404367
WBGene00000095	-0.13994	0.0483834	-0.0303239
WBGene00000096	0.473412	0.327751	0.0622225
WBGene00000097	0.0814033	-0.391378	-0.199485
WBGene00000098	-0.162384	-0.0387544	-0.0839597
WBGene00000099	-0.0835676	0.00294728	0.0150681
WBGene00000100	0.280247	-0.0507554	0.197685
WBGene00000101	-0.104138	-0.100922	-0.122752
WBGene00000102	-0.109698	-0.222576	-0.00571616
WBGene00000103	0.441422	-1.54462	0.332883
WBGene00000105	0.0925431	0.0628384	-0.0575689
WBGene00000106	-0.158722	0.186638	0.0602651
WBGene00000107	0.173832	0.0136501	0.124775
WBGene00000109	0.142057	-0.196913	0.0108298
WBGene00000110	0.0770187	-0.0865446	-0.062891
WBGene00000111	0.301603	-0.268484	0.462288
WBGene00000112	0.0726657	0.146823	0.190127
WBGene00000113	0.0758055	0.106963	0.129145
WBGene00000114	0.128602	0.0893075	0.0750302
WBGene00000115	0.163996	-0.383923	-0.232828
WBGene00000116	0.28668	0.181692	-0.588821
WBGene00000117	0.11157	0.0583668	0.203921
WBGene00000118	0.804406	-0.0996808	0.0873372
WBGene00000120	0.249359	0.182892	0.0263934
WBGene00000121	-0.150711	0.0491799	0.00713753
WBGene00000122	-0.0539445	0.0143835	0.0392501
WBGene00000123	0.112726	0.063729	0.0242639
WBGene00000133	0.222161	0.197636	-0.173278
WBGene00000134	0.544438	0.00658098	-0.285078
WBGene00000135	0.624337	0.235523	0.0824919
WBGene00000136	-0.197246	0.086661	-0.060741
WBGene00000137	-0.20012	-0.0892164	-0.187032
WBGene00000138	0.320091	0.270793	0.308138
WBGene00000139	0.715601	-0.258609	-0.00583896
WBGene00000140	0.493166	0.427287	0.549351
WBGene00000142	-0.056773	-0.0211252	-0.0428959
WBGene00000143	-0.0527319	-0.128647	-0.0355408
WBGene00000144	-0.224573	0.0217208	0.136626
WBGene00000145	-0.288282	0.0106642	0.0539782
WBGene00000146	-0.0597429	-0.0634059	-0.120929
WBGene00000147	-0.0957877	-0.141868	-0.156759
WBGene00000148	-0.0382981	-0.161353	-0.116282
WBGene00000149	0.343761	0.116575	0.0745673
WBGene00000150	0.293971	0.127361	0.0111887
WBGene00000151	0.0147249	-0.104706	-0.031427
WBGene00000155	-0.090939	-0.0501837	-0.126189
WBGene00000156	-0.141355	-0.114046	-0.0491183
WBGene00000157	-0.08815	-0.255885	-0.0529373
WBGene00000158	-0.00221139	-0.0466063	-0.107954
WBGene00000159	-0.145977	0.00489204	0.0173813
WBGene00000160	0.00141702	-0.0822083	-0.0525485
WBGene00000161	0.0242867	-0.0750814	-0.127196
WBGene00000162	0.0103734	-0.0669178	-0.0201128
WBGene00000163	-0.0482219	-0.14985	-0.141803
WBGene00000164	-0.0963844	-0.10869	-0.0322662
WBGene00000165	-0.110718	0.0471249	0.204733
WBGene00000166	0.220779	0.310438	0.126294
WBGene00000168	-0.1177	0.00159698	-0.0436372
WBGene00000169	0.2043	0.16542	0.0719678
WBGene00000170	0.300784	0.0808379	0.470955
WBGene00000171	0.395448	-0.418591	-0.622749
WBGene00000172	-0.0208096	0.559127	0.0399133
WBGene00000173	0.309666	0.415148	0.150708
WBGene00000174	0.329626	0.107632	0.203266
WBGene00000175	0.590809	0.195432	0.151201
WBGene00000176	-0.163463	0.433963	0.450944
WBGene00000177	0.395239	0.0823298	0.0305182
WBGene00000178	0.276868	0.167985	0.0254371
WBGene00000179	0.193464	0.085522	-0.116481
WBGene00000180	0.274124	-0.0136058	-0.0435437
WBGene00000181	0.168736	0.00977617	0.00729973
WBGene00000182	-0.0978714	0.114538	-0.00911295
WBGene00000183	-0.0987061	0.000315133	-0.16155
WBGene00000184	0.0184694	-0.115291	-0.0344551
WBGene00000186	-0.0079383	-0.0520785	-0.0804361
WBGene00000187	-0.0738134	-0.0894707	-0.0932794
WBGene00000188	0.598904	-0.0638709	0.352106
WBGene00000189	0.0446973	-0.196648	-0.0915403
WBGene00000190	-0.532789	0.361168	0.0904104
WBGene00000192	-0.133498	0.0348604	-0.010795
WBGene00000193	0.000866723	0.0866897	0.317007
WBGene00000195	-0.226389	0.140267	-0.0359285
WBGene00000196	-0.0394083	-0.0456166	0.0310171
WBGene00000197	-0.105706	0.00777034	-0.109822
WBGene00000198	-0.111386	-0.0128726	-0.00753242
WBGene00000199	-0.0933364	0.0522202	-0.0682127
WBGene00000200	-0.072566	0.00775029	-0.0873875
WBGene00000201	-0.0193183	0.0952363	-0.0699337
WBGene00000202	-0.0893386	-0.0592884	-0.00870638
WBGene00000203	-0.120332	-0.0710588	-0.0818271
WBGene00000204	-0.171462	0.139585	0.0526288
WBGene00000205	0.00278868	-0.0498633	0.179972
WBGene00000206	-0.083412	0.0241078	-0.0315592
WBGene00000207	0.335843	0.0145728	-0.0246357
WBGene00000208	0.0156662	0.105175	0.0705225
WBGene00000209	-0.0431838	-0.00199474	0.00211201
WBGene00000210	0.396803	-0.00285214	0.0774783
WBGene00000211	0.150724	0.317366	0.0751465
WBGene00000212	-0.556823	0.0938988	0.353039
WBGene00000213	1.65749	-0.648005	-1.16678
WBGene00000214	-1.24456	0.239839	0.811943
WBGene00000215	-0.34852	-0.074008	0.786819
WBGene00000216	-0.854975	-0.0620909	0.227821
WBGene00000217	0.0937694	-0.421864	0.0329531
WBGene00000218	-1.14787	0.0399815	0.604523
WBGene00000219	-0.83935	0.0309804	0.279536
WBGene00000220	0.229832	-0.51149	0.344764
WBGene00000221	0.467854	0.0718333	0.317788
WBGene00000222	-0.0465974	-0.0042485	-0.133438
WBGene00000223	0.0860501	-0.0881303	-0.0805555
WBGene00000224	0.528154	0.141225	0.187443
WBGene00000225	0.239854	0.0835731	0.250161
WBGene00000226	0.208438	-0.013136	-0.136006
WBGene00000227	-0.0946027	0.0253262	0.0852015
WBGene00000228	0.158716	0.232651	0.486418
WBGene00000229	0.0147369	0.0111373	-0.0895497
WBGene00000230	0.115789	0.0650634	0.0214021
WBGene00000231	-0.0841595	0.0293712	0.0397984
WBGene00000232	0.684985	0.119523	-0.123238
WBGene00000233	0.489836	0.340788	0.402259
WBGene00000235	0.140942	0.148768	0.205901
WBGene00000236	-0.0850666	-0.158994	0.0380783
WBGene00000237	0.341618	-0.00160639	0.150164
WBGene00000238	0.054259	0.146533	0.154395
WBGene00000239	0.120024	-0.155568	-0.104757
WBGene00000240	0.209186	-0.00792646	-0.10786
WBGene00000241	0.30356	0.114354	0.221808
WBGene00000242	0.150953	0.204494	0.452213
WBGene00000244	0.241989	0.00312939	0.256828
WBGene00000245	-0.091027	0.023853	0.17832
WBGene00000246	0.304088	0.381294	-0.194851
WBGene00000247	0.137712	-0.138308	-0.126174
WBGene00000248	-0.0791519	0.341662	0.435564
WBGene00000249	-0.0991359	-0.107358	-0.0862654
WBGene00000250	-0.0130532	-0.34586	-0.0142902
WBGene00000251	1.77736	0.254449	1.26369
WBGene00000252	1.13673	-0.581292	1.23699
WBGene00000253	0.12782	0.0721639	0.100043
WBGene00000254	-0.0480198	-0.0621712	-0.109781
WBGene00000255	-0.216634	-0.112477	0.0389836
WBGene00000256	0.78705	0.923804	1.78141
WBGene00000257	-0.125717	0.0340118	-0.0322629
WBGene00000259	-0.112273	-0.0108343	0.0667108
WBGene00000262	0.113183	-0.116015	-0.211006
WBGene00000263	0.150096	0.0438521	0.126679
WBGene00000264	-0.0509416	-0.0580946	-0.123517
WBGene00000265	-0.138825	-0.0342646	0.0182738
WBGene00000266	0.709763	-0.904253	-1.74539
WBGene00000267	0.450215	0.18396	0.12881
WBGene00000268	-0.096611	-0.095373	-0.0783535
WBGene00000269	0.001547	0.170777	0.157235
WBGene00000270	-0.266078	0.0694279	0.221461
WBGene00000271	-0.0348711	-0.0986496	-0.00113243
WBGene00000272	0.825468	0.917232	0.606482
WBGene00000273	0.287539	-0.214104	-0.227133
WBGene00000274	-0.0257724	-0.0241289	0.0554388
WBGene00000275	-0.0949947	0.0166203	0.008923
WBGene00000276	-0.0177654	0.0972369	0.148141
WBGene00000277	0.355052	0.126592	0.278277
WBGene00000279	-0.217326	0.0010047	0.00534456
WBGene00000280	0.43359	0.320999	-0.0797095
WBGene00000281	0.089279	0.308851	0.730332
WBGene00000282	0.506874	-0.30508	0.125338
WBGene00000283	0.130378	0.141487	0.0953573
WBGene00000284	0.302467	0.337136	0.281402
WBGene00000285	0.595383	0.260899	0.0383634
WBGene00000286	0.397262	0.261648	0.197044
WBGene00000287	0.529206	0.362062	-0.11565
WBGene00000288	0.592694	0.113537	0.16316
WBGene00000289	-0.0841619	0.10988	0.0456855
WBGene00000292	-0.0800504	0.0249763	-0.0743079
WBGene00000293	0.0289517	0.0549072	0.00207453
WBGene00000294	0.129273	0.0495137	0.270407
WBGene00000295	-0.034615	0.506462	0.178093
WBGene00000296	0.210316	0.310262	-0.184893
WBGene00000298	-0.0315133	0.142051	-0.335973
WBGene00000301	0.0569966	0.279825	0.115044
WBGene00000302	0.342409	0.419237	-0.203711
WBGene00000366	0.0558848	-0.00919613	0.0592156
WBGene00000367	0.285197	0.231025	0.492394
WBGene00000368	0.503882	0.408473	0.143031
WBGene00000369	-0.116627	0.0307538	0.046829
WBGene00000370	0.0804135	-0.17263	0.212122
WBGene00000371	0.0748817	0.0746128	0.0572204
WBGene00000372	0.0621744	0.589394	0.0372769
WBGene00000373	0.43205	0.495024	0.756545
WBGene00000375	-0.00216951	-0.176548	-0.107324
WBGene00000376	-0.142944	-0.0839227	-0.133296
WBGene00000377	-0.170619	0.142689	0.00443158
WBGene00000378	-0.116801	0.0891252	-0.0552201
WBGene00000379	-0.0758522	0.0184369	-0.166548
WBGene00000380	-0.102359	0.0600015	-0.0701874
WBGene00000381	-0.10664	0.0150063	-0.0857293
WBGene00000382	-0.11821	0.00627534	-0.0158708
WBGene00000383	0.00266819	-0.00095835	0.0451981
WBGene00000386	-0.110622	-0.06357	-0.035342
WBGene00000387	-0.0694081	0.0326357	0.0182543
WBGene00000388	-0.203021	-0.0928776	0.0262682
WBGene00000389	0.546484	0.300777	0.415268
WBGene00000390	-0.147328	-0.0390003	-0.06377
WBGene00000391	-0.172914	0.626368	-0.547471
WBGene00000392	-0.11542	0.011901	0.210995
WBGene00000393	-0.0347244	0.232402	-0.0189703
WBGene00000395	0.0531076	0.157623	-0.0312268
WBGene00000396	-0.15315	0.105513	-0.0451301
WBGene00000397	0.0158944	0.240181	0.0441059
WBGene00000399	-0.0171854	-0.0106965	0.541354
WBGene00000401	0.574546	0.707431	0.36472
WBGene00000402	0.513186	-0.200534	-0.118377
WBGene00000403	0.185209	0.11641	0.113645
WBGene00000405	-0.187487	-0.0796337	-0.132117
WBGene00000406	-0.223626	0.00816105	0.00589246
WBGene00000407	-0.124598	-0.115538	-1.33194
WBGene00000408	0.045431	-0.032667	-0.00994835
WBGene00000409	-0.152059	-0.181423	-0.135383
WBGene00000410	-0.00743868	0.104287	0.0616541
WBGene00000411	-0.206547	0.125609	0.0293515
WBGene00000412	0.299609	0.122124	-0.241298
WBGene00000413	-0.141702	-0.0654117	0.0558372
WBGene00000414	0.00656646	-0.100917	0.0707262
WBGene00000415	-0.118731	-0.0702911	0.0114831
WBGene00000416	-0.10488	-0.0478887	-0.044545
WBGene00000417	-0.0972146	-0.0976158	-0.16326
WBGene00000418	0.0022643	-0.0121426	-0.00338879
WBGene00000419	-0.0948156	0.0207882	-0.0952429
WBGene00000420	0.00292717	0.0180692	0.0204704
WBGene00000421	0.0335018	-0.0105829	0.0367718
WBGene00000422	-0.154288	-0.277667	-0.1166
WBGene00000423	-0.14058	-0.0435528	-0.00637063
WBGene00000424	-0.0397154	0.0590963	0.107175
WBGene00000425	-0.500701	0.842696	0.207008
WBGene00000426	-0.0433912	-0.0669382	0.035943
WBGene00000428	0.261583	0.292858	0.445643
WBGene00000429	-0.208423	0.411192	0.230918
WBGene00000430	0.0370922	-0.0816669	-0.0935727
WBGene00000431	0.226476	0.442445	-0.128832
WBGene00000433	-0.00588071	-0.500565	-0.623242
WBGene00000434	0.19607	-0.265987	-0.162059
WBGene00000435	0.031084	-0.0353237	0.0265013
WBGene00000437	0.701536	-0.125951	-0.361136
WBGene00000438	0.570139	0.381019	0.727541
WBGene00000439	-0.0555615	0.433116	0.255454
WBGene00000440	0.604831	-0.329111	-0.161929
WBGene00000441	0.3593	0.317442	0.0444237
WBGene00000442	0.436576	-0.191548	-0.316475
WBGene00000443	0.223387	0.00114289	0.0224578
WBGene00000444	-0.186796	0.0090622	-0.161826
WBGene00000445	0.156479	0.269419	0.0267892
WBGene00000446	0.43949	-0.0442919	-0.408054
WBGene00000447	0.0787423	0.319186	-0.105344
WBGene00000448	0.2891	0.395362	-0.248314
WBGene00000449	0.0434085	0.600991	0.36944
WBGene00000451	0.564663	0.128101	-0.171309
WBGene00000452	0.121736	0.29157	0.352825
WBGene00000453	0.490191	0.345667	0.43126
WBGene00000454	0.503453	-0.234565	-0.199732
WBGene00000455	0.620447	0.528301	0.285369
WBGene00000457	0.47065	0.386232	0.120628
WBGene00000458	-0.00409272	0.492419	0.228911
WBGene00000459	-0.0792814	-0.102521	-0.111345
WBGene00000460	-0.273057	-0.00752985	-0.147284
WBGene00000461	-0.046357	0.0164022	-0.135091
WBGene00000462	-0.178232	-0.0256521	-0.279291
WBGene00000463	0.0864029	0.37941	0.0923949
WBGene00000464	-0.0696874	0.0204734	0.0290333
WBGene00000465	-0.0622592	-0.195009	-0.141986
WBGene00000466	0.0790649	-0.0843113	-0.0181427
WBGene00000467	-0.121113	-0.106942	0.00678638
WBGene00000468	0.0596132	0.138034	-0.468636
WBGene00000469	0.399362	0.726593	0.539415
WBGene00000472	0.118815	0.0795321	0.0421545
WBGene00000473	-0.249442	0.0769037	-0.00783177
WBGene00000474	-0.181668	-0.0482196	-0.0623356
WBGene00000475	0.0184498	0.0443325	0.0868199
WBGene00000476	0.385731	0.531814	-0.0549552
WBGene00000477	-0.00657663	0.44233	0.298245
WBGene00000478	0.0565036	0.354499	0.292108
WBGene00000479	-0.123492	0.00520011	-0.00702114
WBGene00000480	0.148232	0.227827	0.0929945
WBGene00000481	0.435722	0.309544	-0.0103197
WBGene00000482	0.047359	0.0268351	0.0415144
WBGene00000484	0.0413481	0.618924	0.180663
WBGene00000485	-0.0316548	0.622844	0.604456
WBGene00000488	0.230178	0.253072	0.219108
WBGene00000490	0.576449	-0.327512	-0.250999
WBGene00000491	0.271639	-0.281214	0.0733406
WBGene00000492	0.790085	0.536926	-0.203917
WBGene00000493	0.0187016	-0.0877959	-0.255497
WBGene00000496	-0.146552	-0.235752	-0.208206
WBGene00000497	-0.0152342	-0.240575	0.167105
WBGene00000498	-0.152508	-0.0936686	0.00432863
WBGene00000499	0.161468	-0.207872	-0.00939667
WBGene00000500	-0.123861	-0.069524	-0.117968
WBGene00000501	0.5105	0.1067	0.00115473
WBGene00000502	-0.036167	-0.0678246	-0.0988959
WBGene00000503	0.0320175	0.308437	-0.293208
WBGene00000506	0.0494128	-0.0156083	-0.0244822
WBGene00000507	-0.147869	0.11248	0.0311976
WBGene00000508	0.314663	0.0562579	0.0436838
WBGene00000509	0.0562031	-0.0411645	0.00358207
WBGene00000510	0.320325	0.47005	0.105441
WBGene00000511	0.0905787	0.0368317	-0.167357
WBGene00000512	-0.70824	0.586933	0.0700212
WBGene00000514	0.318939	-0.0724626	-0.339969
WBGene00000515	0.623643	-0.118861	0.565594
WBGene00000516	0.484474	0.588699	0.45683
WBGene00000517	-0.0942083	0.0178057	-0.0182458
WBGene00000518	0.359022	0.292775	-0.155331
WBGene00000519	-0.0690517	0.115768	0.0593734
WBGene00000520	0.00936555	-0.0924418	-0.0815805
WBGene00000522	0.0642701	0.141387	0.41013
WBGene00000523	0.178036	-0.317496	0.14698
WBGene00000524	0.358678	-0.368192	-0.116305
WBGene00000525	0.1463	-0.268245	-0.161475
WBGene00000526	0.560293	-0.707751	0.065511
WBGene00000527	0.189019	0.358506	0.341805
WBGene00000528	0.504058	0.232981	-0.41976
WBGene00000529	0.186715	0.423751	-0.0996559
WBGene00000530	-0.0183948	-0.112102	-0.144532
WBGene00000531	0.732762	0.139276	0.0411276
WBGene00000532	-0.21269	0.0289107	-0.0518769
WBGene00000533	-0.104688	-0.0142151	-0.0568412
WBGene00000534	0.0373804	-0.107293	-0.0519593
WBGene00000535	-0.0616835	-1.30689	-0.393626
WBGene00000536	0.0316921	-0.0540048	0.0572877
WBGene00000537	-0.0226425	-0.0773386	-0.104158
WBGene00000539	-0.812875	0.552863	0.30063
WBGene00000540	-0.0439686	-0.202655	-0.163512
WBGene00000541	-0.291131	0.249588	0.66851
WBGene00000542	0.0780182	-0.133221	0.0166673
WBGene00000543	0.112639	-0.11768	-0.0977884
WBGene00000544	-0.0265252	0.617197	1.1228
WBGene00000545	-0.0157391	0.129465	0.591029
WBGene00000546	0.559625	0.448901	0.798005
WBGene00000547	-0.0360321	-0.091091	-0.0566542
WBGene00000548	-0.0561544	-0.0336394	-0.0657148
WBGene00000549	-0.0295337	-0.0319275	-0.139864
WBGene00000550	-0.0932899	-0.05374	-0.158058
WBGene00000552	-0.043034	0.028491	0.0737765
WBGene00000553	0.449933	0.128199	-0.0532533
WBGene00000554	0.24298	0.0994716	0.0607942
WBGene00000556	-0.786801	0.727096	-0.381109
WBGene00000557	-0.0188478	-0.68096	-0.855804
WBGene00000558	-1.13994	-0.0106246	-0.266799
WBGene00000561	-0.572457	0.767136	0.279502
WBGene00000562	0.284774	0.833896	0.223988
WBGene00000563	0.017945	0.0335921	0.122268
WBGene00000564	-0.0404868	-0.0671952	-0.0757441
WBGene00000565	-0.0809248	-0.0204533	0.226147
WBGene00000566	-0.00657997	0.0236621	0.0683201
WBGene00000567	-0.0420002	-0.0838601	-0.158058
WBGene00000583	0.334528	0.0556162	0.192559
WBGene00000584	0.429969	0.145186	0.548248
WBGene00000585	-0.118492	-0.104703	-0.0178065
WBGene00000591	-0.0735942	0.107253	-0.124647
WBGene00000592	-0.123214	0.0966462	0.0688156
WBGene00000593	0.0535865	-0.48937	-0.260656
WBGene00000594	-0.172275	0.255445	0.267117
WBGene00000596	0.897156	0.301981	1.0536
WBGene00000597	0.239947	-0.217429	-0.40743
WBGene00000599	-0.420762	0.720103	1.49394
WBGene00000601	0.620069	1.46063	2.53652
WBGene00000602	-0.00864998	0.999013	1.69255
WBGene00000603	0.081243	1.34613	2.26156
WBGene00000606	1.14413	0.418111	1.73765
WBGene00000608	0.47419	0.552118	0.566352
WBGene00000609	0.327857	0.251135	0.229572
WBGene00000611	0.534185	0.661111	0.141516
WBGene00000615	0.573615	0.604728	1.23293
WBGene00000616	0.881229	1.38899	2.4639
WBGene00000620	-0.266303	-0.181276	-0.860481
WBGene00000622	0.0457332	-0.00413274	-0.183324
WBGene00000623	-0.100309	0.719864	1.21406
WBGene00000625	-0.15227	0.863601	0.797202
WBGene00000626	1.11614	1.61157	2.15394
WBGene00000630	0.326567	0.0871086	-0.0659542
WBGene00000634	0.0304916	0.631852	1.37681
WBGene00000636	0.594011	0.831398	1.53078
WBGene00000637	-0.482641	0.584828	0.633337
WBGene00000638	0.226541	0.13112	0.786877
WBGene00000639	0.921221	1.60528	2.21114
WBGene00000640	-0.149456	0.317844	0.124874
WBGene00000641	-0.395901	0.655158	1.52795
WBGene00000644	-0.335134	0.106447	0.0863879
WBGene00000647	0.815333	0.847556	1.69655
WBGene00000649	2.0149	1.10672	2.15976
WBGene00000650	-0.636015	-1.27822	-0.984469
WBGene00000652	-0.0375276	0.20113	0.369103
WBGene00000653	0.5086	1.39248	2.17787
WBGene00000655	0.519523	0.290113	0.864098
WBGene00000656	0.375216	0.12565	0.250986
WBGene00000657	1.69101	2.23166	2.47144
WBGene00000658	0.277025	-0.372626	-0.18258
WBGene00000660	0.0302009	0.399731	0.391437
WBGene00000661	-0.439036	0.357328	0.355891
WBGene00000663	1.48074	1.38421	1.84086
WBGene00000664	0.449683	0.336581	0.459855
WBGene00000665	0.939288	0.836423	2.9441
WBGene00000666	0.917744	0.257825	1.7661
WBGene00000667	0.95319	1.24135	1.92733
WBGene00000668	0.495662	0.390826	0.409536
WBGene00000669	0.271282	-0.411787	0.337352
WBGene00000670	0.0727717	0.308624	-0.228751
WBGene00000671	0.405935	0.635984	0.29413
WBGene00000672	-0.0521843	0.805449	1.61043
WBGene00000673	0.658029	0.224792	0.461181
WBGene00000674	0.417449	1.09371	0.627199
WBGene00000675	0.332478	0.0880632	-0.165439
WBGene00000677	0.512035	-0.0521623	0.533923
WBGene00000678	0.409293	0.623821	1.59207
WBGene00000680	0.307374	0.0523318	-0.0794802
WBGene00000681	-0.936897	0.391025	1.2226
WBGene00000683	0.221814	0.941083	1.67103
WBGene00000684	0.180794	-0.0393227	1.02464
WBGene00000685	0.375809	1.00565	0.726415
WBGene00000687	0.465756	1.20574	1.70455
WBGene00000689	-0.679757	0.913451	1.41259
WBGene00000690	0.273973	-1.4562	0.0362366
WBGene00000691	0.0743905	0.174901	0.342005
WBGene00000692	0.549529	0.612408	0.376419
WBGene00000693	0.149722	0.294457	0.129666
WBGene00000694	0.404025	0.880011	1.08151
WBGene00000695	0.0748869	0.586623	0.184567
WBGene00000696	0.362635	0.240426	0.0754523
WBGene00000698	0.783524	0.550985	0.478136
WBGene00000699	-0.00904609	1.43865	2.55877
WBGene00000702	0.509099	-0.0682839	0.512908
WBGene00000703	1.32634	2.24227	2.41983
WBGene00000704	0.361638	0.655497	1.43084
WBGene00000705	0.101857	0.0605269	0.350364
WBGene00000706	-0.257553	0.557781	-0.313308
WBGene00000707	1.17816	1.65928	2.56378
WBGene00000708	0.469106	-2.69096	-0.233658
WBGene00000710	-0.258548	0.719465	0.993875
WBGene00000711	1.77954	1.41822	2.12832
WBGene00000712	1.58605	2.36931	2.59106
WBGene00000713	0.244266	0.150639	-0.0181374
WBGene00000714	-0.601025	1.0018	1.39033
WBGene00000715	0.981819	1.06797	0.998295
WBGene00000716	0.0831232	0.233081	-0.143179
WBGene00000717	0.281979	1.17361	0.848866
WBGene00000718	0.643992	1.58175	2.13838
WBGene00000719	0.145434	1.67476	2.86666
WBGene00000720	0.350543	0.974117	1.74473
WBGene00000722	0.0773456	0.898268	0.770031
WBGene00000723	0.421926	-0.0925756	0.295043
WBGene00000725	-0.163488	0.513618	1.20461
WBGene00000726	0.437904	0.427931	0.380491
WBGene00000727	-0.114628	0.45736	0.897639
WBGene00000728	0.595069	0.292376	0.00498038
WBGene00000729	0.086442	-0.086442	0.469041
WBGene00000730	0.642606	0.397652	0.64732
WBGene00000731	0.368017	0.163947	-0.402391
WBGene00000732	0.22365	1.14564	1.49069
WBGene00000733	0.353492	0.347929	0.473289
WBGene00000734	1.04738	1.67198	2.52704
WBGene00000735	-0.763963	1.02981	1.82349
WBGene00000738	-0.814764	-1.66706	-2.10405
WBGene00000739	0.387445	0.0710866	0.346924
WBGene00000740	0.222144	0.71284	1.09946
WBGene00000741	0.259415	0.0958319	0.337874
WBGene00000742	-0.0870343	0.355247	1.32665
WBGene00000743	0.259415	0.170325	0.356531
WBGene00000745	-0.591935	0.315745	0.582708
WBGene00000746	-0.0238278	0.789379	1.27436
WBGene00000747	-0.0206057	0.0576903	0.34195
WBGene00000748	1.73387	1.32138	2.09579
WBGene00000749	-0.154094	0.340001	1.14938
WBGene00000750	-0.410252	0.895289	0.848282
WBGene00000751	0.29079	0.204366	0.0341408
WBGene00000752	1.12065	1.32616	1.31999
WBGene00000753	0.429885	0.798704	1.51076
WBGene00000754	0.307455	0.0474635	-0.114352
WBGene00000755	0.19739	1.12957	2.33044
WBGene00000757	0.335244	0.0212061	-0.116315
WBGene00000759	0.258939	0.461142	0.458773
WBGene00000760	-0.0401835	-0.391842	-0.240472
WBGene00000761	-0.0870579	-0.0473765	0.014845
WBGene00000762	-0.00878281	0.0420912	0.11636
WBGene00000763	0.0892918	0.0541735	0.106146
WBGene00000764	0.0471586	-0.0870642	0.0184549
WBGene00000765	-0.0787556	-0.108778	0.0121477
WBGene00000766	-0.0131839	0.197428	0.07733
WBGene00000767	0.0480723	-0.0311904	-0.116749
WBGene00000768	0.62855	0.0283918	0.095619
WBGene00000770	-0.196188	-0.0208774	0.0633608
WBGene00000771	0.843136	0.699086	1.05073
WBGene00000772	-0.0248825	0.0031654	0.0102856
WBGene00000773	-0.0655349	-0.000230206	-0.00780545
WBGene00000774	-0.0676645	0.0994997	0.0940201
WBGene00000775	0.129953	-0.770479	0.117953
WBGene00000776	0.0198596	0.172317	0.0907859
WBGene00000777	-0.0217416	-0.116496	-0.0425526
WBGene00000778	0.115091	0.434291	0.460573
WBGene00000779	0.532315	-0.330089	-0.00380751
WBGene00000780	0.510581	0.313472	0.0305798
WBGene00000781	-0.977459	-0.290723	0.545103
WBGene00000783	-1.27747	-0.135497	1.57754
WBGene00000784	-0.795723	0.577803	1.07061
WBGene00000785	0.0192193	0.46441	0.991892
WBGene00000786	-0.177458	-0.321399	-0.267658
WBGene00000787	0.145671	0.102919	0.0737293
WBGene00000788	-0.0365481	-0.0923294	0.071494
WBGene00000789	0.156228	0.00969652	0.182038
WBGene00000792	0.154302	-0.101637	-0.115947
WBGene00000793	-0.00149011	0.0267796	0.00751967
WBGene00000794	-0.0858967	0.062741	0.107325
WBGene00000795	0.0705297	0.0606048	-0.161554
WBGene00000796	0.0183211	-0.0417724	-0.0367595
WBGene00000797	0.249681	0.0644606	-0.31398
WBGene00000798	-0.0759762	-0.0321352	0.00378304
WBGene00000799	0.280288	0.494306	0.719301
WBGene00000800	-0.086298	0.0666917	-0.0173257
WBGene00000802	-0.203332	0.12613	0.000786326
WBGene00000803	-0.0295607	0.0451206	0.0259746
WBGene00000804	-0.0947872	0.103283	0.127265
WBGene00000812	-0.03514	0.0284283	0.00341888
WBGene00000813	-0.137667	-0.111224	0.00862014
WBGene00000814	0.0332594	0.0253044	-0.00191263
WBGene00000815	-0.0277942	-0.121742	-0.0781282
WBGene00000816	-0.121753	0.0145942	-0.0450797
WBGene00000817	-0.0638345	0.0105036	-0.0457769
WBGene00000818	-0.125431	0.141998	0.18432
WBGene00000819	0.437362	-0.53888	-0.392692
WBGene00000820	0.749006	-0.0136401	0.087884
WBGene00000822	0.355987	0.0240504	0.0968474
WBGene00000829	1.19329	-1.01074	-1.04215
WBGene00000830	0.392566	-0.204219	-0.384625
WBGene00000831	0.307516	-0.262582	-0.289114
WBGene00000832	0.0150195	0.183434	0.23037
WBGene00000833	0.0640776	0.137504	0.0602598
WBGene00000834	-0.0240213	-0.0447468	-0.0708853
WBGene00000835	-0.114064	-0.117259	-0.142713
WBGene00000836	-0.112969	-0.049283	-0.0238859
WBGene00000837	-0.130534	0.0227958	-0.00874559
WBGene00000838	-0.0815015	-0.00473104	-0.0655609
WBGene00000839	-0.109282	-0.0472027	0.0172912
WBGene00000840	0.0401219	-0.0895052	-0.152144
WBGene00000841	0.38945	0.357706	0.625218
WBGene00000843	-0.149862	0.000892558	-0.0870322
WBGene00000845	0.148567	-0.00454349	-0.00408425
WBGene00000846	-0.105565	-0.134096	-0.132008
WBGene00000851	-0.381657	0.2646	-0.250521
WBGene00000853	0.186742	-0.729341	-0.600977
WBGene00000854	0.0682571	-0.0414277	-0.0347133
WBGene00000857	0.0782435	0.274435	0.234842
WBGene00000858	0.503535	0.188154	-0.330614
WBGene00000862	0.517613	0.0561522	-0.223278
WBGene00000863	-0.110044	-0.0564152	-0.065263
WBGene00000864	0.747797	-0.336234	-0.188839
WBGene00000865	-0.151307	0.0436491	0.0920408
WBGene00000866	-0.201359	-0.0810622	-0.10187
WBGene00000867	-0.212395	-0.154864	-0.14751
WBGene00000868	-0.170833	-0.0121947	-0.0257502
WBGene00000869	0.0964718	0.0380916	-0.000755718
WBGene00000870	-0.27488	0.38642	0.0734592
WBGene00000871	-0.0898846	0.00832751	-0.0193932
WBGene00000872	0.0339617	-0.113817	-0.00832441
WBGene00000874	-0.0244994	0.0178212	-0.082677
WBGene00000875	-0.0322918	-0.037292	-0.0304315
WBGene00000876	-0.0769419	-0.0543597	-0.019416
WBGene00000877	-0.0469239	0.0248057	0.103211
WBGene00000878	0.382173	1.09509	1.26514
WBGene00000879	-0.0705058	0.00594312	0.0226001
WBGene00000880	0.0301231	-0.0651077	-0.0165988
WBGene00000881	-0.0639678	0.217884	0.200815
WBGene00000882	0.0956135	0.0775022	-0.000672141
WBGene00000883	-0.164063	-0.0694391	-0.00316898
WBGene00000884	0.174082	0.0762681	0.00472673
WBGene00000885	-0.0158767	-0.0965219	0.064905
WBGene00000886	-0.0346962	0.00679823	0.00464494
WBGene00000887	0.0619315	0.0360233	0.0422109
WBGene00000888	0.0273536	-0.0213431	0.0327199
WBGene00000889	0.0992982	0.0665747	0.0653232
WBGene00000890	-0.074126	0.0236261	0.00941967
WBGene00000891	0.0301451	-0.0107014	-0.01278
WBGene00000892	0.00603724	-0.00860139	-0.0153298
WBGene00000893	0.194344	-0.265653	0.191925
WBGene00000894	-0.0962225	-0.0655815	-0.106619
WBGene00000895	0.492953	0.448852	0.302526
WBGene00000896	-0.0883447	-0.0448647	-0.124701
WBGene00000897	-0.200275	-0.101791	-0.172628
WBGene00000898	0.0354883	-0.0924515	0.00229842
WBGene00000899	0.0514447	-0.00386615	0.242283
WBGene00000900	-0.0140683	-0.0062919	-0.114693
WBGene00000901	0.299329	-0.0187752	0.171545
WBGene00000902	0.348115	0.108737	-0.209676
WBGene00000903	0.252808	0.0953871	0.25075
WBGene00000904	0.324639	0.0539731	-0.484466
WBGene00000905	0.508791	-0.0053133	-0.0216622
WBGene00000906	0.880078	-0.3898	-0.0527181
WBGene00000907	0.73572	-0.626319	-0.396843
WBGene00000908	0.52593	0.145582	0.379806
WBGene00000910	0.626327	-0.211777	-0.14843
WBGene00000911	-0.0459735	0.0114279	0.0565402
WBGene00000912	0.21969	-1.09059	-0.227726
WBGene00000913	-0.134187	-0.24044	-0.191025
WBGene00000914	-0.132381	0.0072784	-0.201226
WBGene00000915	-0.130448	-0.0333345	-0.189578
WBGene00000917	-0.121885	-0.0198785	0.00868269
WBGene00000920	0.5291	0.275857	0.540129
WBGene00000928	0.285733	0.840279	0.723758
WBGene00000929	0.32222	-0.410981	-0.388885
WBGene00000930	0.152183	1.04013	1.41628
WBGene00000931	0.0652503	0.171914	0.166492
WBGene00000932	0.185873	-1.20459	1.4133
WBGene00000933	0.00435566	0.0300151	0.0237183
WBGene00000934	0.284975	0.309155	0.118877
WBGene00000935	-0.111238	0.0497772	0.0306852
WBGene00000936	0.24791	-0.0757699	0.194744
WBGene00000937	-0.0138149	-0.0720552	-0.0236663
WBGene00000938	0.0810832	-0.0899661	-0.0583537
WBGene00000939	-0.0394724	-0.0753171	-0.0717203
WBGene00000940	-0.0261212	-0.154493	-0.0576663
WBGene00000941	-0.106693	0.000894542	0.159267
WBGene00000942	0.44876	-0.0180598	0.122473
WBGene00000950	0.81291	0.137228	-0.37404
WBGene00000951	0.488916	0.529019	0.226994
WBGene00000952	0.343546	-0.107962	-0.257133
WBGene00000953	0.426613	0.0425145	0.118557
WBGene00000955	0.481105	0.527353	0.273213
WBGene00000958	0.354255	0.300459	0.159459
WBGene00000959	0.245736	-0.0921001	-0.196248
WBGene00000960	0.438259	0.528469	0.420268
WBGene00000961	-0.203755	0.10911	0.155208
WBGene00000962	0.0515827	-0.00182659	0.0235509
WBGene00000963	0.563974	0.223696	-0.529616
WBGene00000964	0.7525	0.329283	0.38202
WBGene00000965	-0.0991332	-0.0468596	-0.0754478
WBGene00000966	0.44125	-0.651242	-0.490155
WBGene00000967	0.00100324	-0.349676	0.0673791
WBGene00000968	0.293817	0.187076	0.184053
WBGene00000969	-0.00208431	-0.150032	0.0466222
WBGene00000970	0.0180132	-0.114989	-0.0983633
WBGene00000971	0.0773734	-0.00353841	0.581571
WBGene00000972	0.545247	-0.744978	-1.04478
WBGene00000973	0.227867	-0.872875	0.467656
WBGene00000974	-0.00385685	0.00126448	0.0772089
WBGene00000975	-0.202976	-0.0500141	-0.028439
WBGene00000976	0.0529549	0.0997144	0.0323017
WBGene00000977	-0.175826	-0.33556	0.186873
WBGene00000978	0.327925	-0.521846	0.101368
WBGene00000979	-0.0808551	0.516625	1.65915
WBGene00000980	0.0320154	-0.0172998	0.00642159
WBGene00000981	0.418605	0.604634	0.365274
WBGene00000982	0.142794	-0.397601	-0.181671
WBGene00000983	0.334127	-0.553155	-0.89576
WBGene00000984	0.070491	0.219978	-0.269828
WBGene00000985	-0.0346499	-0.109879	-0.0557238
WBGene00000986	0.298645	-0.42877	-0.276116
WBGene00000987	0.0843795	0.068627	0.0206754
WBGene00000988	-0.768307	0.181315	-0.198201
WBGene00000989	1.22846	-0.769587	-1.0954
WBGene00000990	-0.170264	0.234649	-0.154923
WBGene00000991	0.299712	0.357858	-0.141342
WBGene00000992	0.552087	-0.293477	0.0887085
WBGene00000993	0.0592474	-0.551353	0.132512
WBGene00000994	0.00991759	0.0947872	-0.113951
WBGene00000995	-0.130086	-0.0089854	-0.0930321
WBGene00000996	0.0378142	-0.125564	-0.111769
WBGene00000998	0.55046	0.211069	0.287007
WBGene00001000	0.61965	0.0952447	0.0812883
WBGene00001001	-0.0172268	0.0645337	0.0352556
WBGene00001002	-0.142091	0.0451799	0.0628506
WBGene00001005	-0.105847	-0.0245242	-0.0806419
WBGene00001006	0.0854009	0.00162785	0.195229
WBGene00001007	-0.0441025	0.0754277	0.0847788
WBGene00001008	0.188439	0.267757	0.224818
WBGene00001016	-0.122591	-0.126344	-0.0669331
WBGene00001017	0.0619755	0.053257	0.0510605
WBGene00001018	-0.023929	-0.00205432	-0.0867314
WBGene00001019	-0.106406	-0.0713871	-0.0655758
WBGene00001020	-0.125542	-0.10925	-0.104116
WBGene00001021	0.0191553	-0.191423	0.147823
WBGene00001022	0.00454125	0.00903142	0.0696894
WBGene00001023	-0.138748	-0.0015529	-0.0663432
WBGene00001025	-0.16164	0.158842	-0.109977
WBGene00001026	0.0293373	-0.111169	-0.140941
WBGene00001027	-0.235789	0.0150418	0.112332
WBGene00001028	-0.0433749	-0.0417696	-0.00530049
WBGene00001029	-0.0912102	-0.0664177	-0.0377512
WBGene00001030	-0.0830885	-0.0026037	-0.041304
WBGene00001031	-0.151157	-0.023735	-0.0167226
WBGene00001032	-0.147243	0.197784	0.199455
WBGene00001033	0.104925	-0.05066	0.0551921
WBGene00001034	0.0368506	-0.00682339	0.0765294
WBGene00001035	-0.00253097	-0.0175015	0.014474
WBGene00001036	-0.0404889	-0.0472719	-0.0508672
WBGene00001037	-0.053995	0.0295238	-0.024676
WBGene00001038	0.19604	0.077912	0.162346
WBGene00001039	-0.0510205	-0.0374503	0.0172017
WBGene00001040	-0.0338384	-0.0330576	0.0130699
WBGene00001041	-0.0915186	0.00969316	-0.00784516
WBGene00001042	0.551654	-0.0198224	-0.891068
WBGene00001043	-0.0585591	0.0200148	0.0541813
WBGene00001044	-0.28172	-0.0858643	0.0668096
WBGene00001045	-0.368409	-0.0278963	0.0268339
WBGene00001046	-0.260707	0.0386837	-0.159032
WBGene00001047	-0.0408461	0.0139566	-0.00377079
WBGene00001048	-0.0508039	0.00519789	0.0734656
WBGene00001049	-0.0551156	-0.0772302	-0.0162307
WBGene00001050	-0.169823	0.208357	0.219128
WBGene00001051	-0.152504	-0.115063	-0.133504
WBGene00001052	0.212527	0.35072	0.205515
WBGene00001053	0.497958	0.107567	0.0525026
WBGene00001054	0.495462	0.196394	-0.0850568
WBGene00001055	0.495112	0.0792646	0.158104
WBGene00001056	-0.074799	-0.115582	-0.11312
WBGene00001057	-0.0120613	0.0447612	0.0330687
WBGene00001058	-0.089116	-0.0586941	-0.146806
WBGene00001059	0.618919	0.994973	0.349488
WBGene00001060	-0.058183	-0.081373	-0.119874
WBGene00001061	-0.115269	-0.0883304	-0.0802334
WBGene00001063	0.303431	0.323214	-0.0850502
WBGene00001064	0.00318949	1.07947	0.947866
WBGene00001065	-0.281453	0.876016	0.702409
WBGene00001066	1.1994	1.07634	2.23954
WBGene00001067	1.42986	1.80698	2.87635
WBGene00001068	0.2046	0.183483	0.169538
WBGene00001069	0.0294749	0.493412	0.87294
WBGene00001070	0.0496075	0.871318	2.40113
WBGene00001071	0.235503	0.216517	0.642029
WBGene00001072	-0.0930684	0.277392	0.225832
WBGene00001073	-0.0498576	-0.0987927	-0.0553931
WBGene00001074	1.92705	0.867837	2.13859
WBGene00001075	-0.00186906	0.899291	-0.153021
WBGene00001076	-0.0876955	0.883127	0.184868
WBGene00001077	-0.812101	0.333699	0.485437
WBGene00001078	-0.344091	-0.121158	-0.375455
WBGene00001079	0.242739	0.536818	0.577908
WBGene00001080	-0.0523269	0.0828034	0.178392
WBGene00001081	0.0267998	0.145923	0.105806
WBGene00001082	-0.0739436	-0.00574953	-0.10579
WBGene00001085	-0.0456131	-0.110892	-0.0108855
WBGene00001086	-0.0772157	0.0292264	-0.0997111
WBGene00001087	0.0412236	0.0713193	0.0374787
WBGene00001088	-0.0639593	0.258323	0.0985977
WBGene00001089	0.122798	0.153691	0.0335244
WBGene00001090	-0.079692	-0.0726495	-0.0910122
WBGene00001092	-0.0441626	-0.172004	-0.0398567
WBGene00001093	-0.0787867	-0.0532479	-0.0627957
WBGene00001094	-0.0927786	0.0967101	0.0164999
WBGene00001095	-0.0963356	-0.00985983	0.0756334
WBGene00001096	0.262265	-0.387978	0.0254797
WBGene00001099	-0.051629	0.216704	0.100665
WBGene00001101	0.200444	0.144555	-0.144684
WBGene00001102	-0.157686	-0.0590663	-0.0956075
WBGene00001103	-0.143971	0.761758	0.159265
WBGene00001104	-0.341361	0.167113	0.281789
WBGene00001105	-0.00179814	0.808472	0.256591
WBGene00001108	0.544449	-0.00695886	-0.129721
WBGene00001109	0.20595	-0.123779	0.374358
WBGene00001110	-0.203551	-0.153449	-0.0164225
WBGene00001112	-0.0488874	-0.120895	-0.111707
WBGene00001113	0.435794	-0.306002	0.105982
WBGene00001115	0.0996654	0.112261	0.420455
WBGene00001116	0.619618	0.191009	0.136383
WBGene00001117	0.389998	0.109763	0.0465986
WBGene00001118	0.342838	0.179552	0.183073
WBGene00001119	0.835496	0.153295	0.0186569
WBGene00001121	0.0378124	0.551523	0.371174
WBGene00001122	0.411821	0.228913	0.433033
WBGene00001123	0.155299	0.558367	0.46786
WBGene00001127	0.101813	-0.0113698	-0.0296942
WBGene00001129	0.107802	-0.0898082	0.100849
WBGene00001130	0.00105373	0.0928114	0.0710537
WBGene00001131	0.241358	0.419301	0.191159
WBGene00001132	0.500156	0.119668	0.109853
WBGene00001133	0.272808	0.40447	0.446925
WBGene00001134	-0.046005	-0.0205239	-0.0800608
WBGene00001135	-0.00753008	0.432226	0.384082
WBGene00001136	0.0246213	-0.0498374	-0.353414
WBGene00001137	-0.0153805	-0.0369432	-0.0978402
WBGene00001145	0.231162	-0.303411	-0.31174
WBGene00001147	0.07536	0.440515	0.0878975
WBGene00001148	-0.075195	-0.0902097	-0.107685
WBGene00001149	0.194481	0.340193	-0.0357786
WBGene00001150	0.450702	-0.32921	-0.286187
WBGene00001151	-0.069254	-0.0616401	0.0658153
WBGene00001152	0.232688	0.0830802	-0.114
WBGene00001153	-0.0795479	0.019643	-0.0468959
WBGene00001154	-0.0495392	0.133549	0.240266
WBGene00001155	0.032031	-0.112453	0.00428326
WBGene00001156	-0.122778	0.0807162	-0.5873
WBGene00001157	0.118144	-0.351213	-0.224455
WBGene00001158	-5.01235	-0.085159	-0.594014
WBGene00001159	0.391709	0.234286	0.117117
WBGene00001160	-0.0217209	0.0133247	0.0075973
WBGene00001161	-0.0772803	-0.0775304	-0.0511927
WBGene00001162	-0.0798114	0.0990444	-0.00582546
WBGene00001163	0.317365	0.599842	0.194493
WBGene00001164	0.0701148	0.160526	0.0687202
WBGene00001165	0.0653393	-0.111619	-0.0817194
WBGene00001166	0.060459	0.0549536	0.0118583
WBGene00001167	-0.0236164	0.12071	0.0177447
WBGene00001168	-0.0353427	0.0163313	-0.0879168
WBGene00001169	0.242022	0.128387	-0.0855945
WBGene00001170	-0.0936904	-0.318328	-0.176867
WBGene00001171	0.396338	-0.176118	0.0257053
WBGene00001172	0.275091	0.208573	0.152888
WBGene00001173	0.0767316	0.0008339	-0.0534644
WBGene00001174	0.434543	0.0849471	0.244082
WBGene00001175	-0.46985	0.160069	-0.0304607
WBGene00001177	0.225519	0.112668	-0.0764412
WBGene00001178	0.171256	-0.24969	-0.268037
WBGene00001179	0.156406	0.170717	0.0816482
WBGene00001182	0.570754	0.191556	0.686179
WBGene00001184	0.494006	0.253942	-0.0774418
WBGene00001185	0.0475124	-0.163623	-0.0328208
WBGene00001186	-0.0673456	0.105844	-0.10607
WBGene00001187	0.311893	0.249017	0.186015
WBGene00001188	0.101978	0.275898	0.0626318
WBGene00001189	0.269891	0.28859	0.424565
WBGene00001190	0.337795	0.162998	-0.00684824
WBGene00001193	-0.167948	-0.120299	0.0827972
WBGene00001194	-0.0732161	-0.0186143	-0.0250565
WBGene00001196	0.379632	-0.677041	-0.563245
WBGene00001202	0.517843	0.238508	0.271725
WBGene00001204	0.295264	0.180492	-0.380534
WBGene00001207	0.642805	0.319397	-0.00580632
WBGene00001208	0.39879	-0.1357	-0.306565
WBGene00001209	-0.114417	0.036212	-4.99355e-05
WBGene00001210	0.695842	0.306382	0.837035
WBGene00001211	0.469404	-0.0686381	-0.17782
WBGene00001214	-0.131922	-0.0517759	0.018336
WBGene00001215	-0.0923224	-0.0844764	0.0751432
WBGene00001224	0.0251847	-0.0418211	-0.0767756
WBGene00001225	-0.168944	0.105977	0.0369984
WBGene00001226	-0.236128	0.0647592	0.00165914
WBGene00001227	0.00119764	0.169399	0.0386123
WBGene00001228	-0.026904	-0.0522643	-0.114215
WBGene00001229	-0.099017	-0.0149212	-0.0883444
WBGene00001230	-0.0126106	0.131552	0.0923516
WBGene00001231	-0.128875	0.0472412	-0.0407152
WBGene00001232	-0.0129266	0.160429	0.113774
WBGene00001233	-0.103537	0.029555	-0.0376235
WBGene00001234	-0.0674759	0.217484	0.244799
WBGene00001235	-0.107772	0.128488	0.149088
WBGene00001236	-0.0923911	0.105465	0.10993
WBGene00001239	-0.065685	0.177356	0.139442
WBGene00001240	-0.631219	0.16015	-0.739055
WBGene00001241	-0.0643182	-0.0799558	-0.0898408
WBGene00001242	-0.123577	-0.1898	0.127046
WBGene00001243	-0.421079	0.18827	-0.383583
WBGene00001244	-0.257373	0.106612	-0.459781
WBGene00001245	0.727989	-0.260138	0.279201
WBGene00001246	0.263362	0.395325	1.08032
WBGene00001247	-0.0547203	0.198837	-0.120084
WBGene00001248	0.755873	-0.0351723	0.398466
WBGene00001249	0.082496	0.266419	0.164776
WBGene00001250	0.322769	0.427966	0.89311
WBGene00001251	0.80018	0.079742	-0.420861
WBGene00001252	-0.15042	0.314018	0.150473
WBGene00001253	0.0216223	0.224227	0.13262
WBGene00001258	-0.0326694	0.0237716	0.027764
WBGene00001259	-0.0927514	-0.0477901	-0.0564695
WBGene00001262	-0.038199	-0.133845	-0.15052
WBGene00001263	0.413412	0.224339	0.24788
WBGene00001281	-0.233015	-0.0591401	-0.093645
WBGene00001284	-0.127403	0.005133	-0.0745492
WBGene00001303	-0.154478	0.0299763	0.0330158
WBGene00001309	-0.139624	0.1654	0.0710659
WBGene00001310	-0.290624	0.409144	0.254079
WBGene00001311	-0.256652	-0.0225332	0.0788303
WBGene00001320	-0.00702046	-0.128069	0.0891869
WBGene00001324	-0.000891777	-0.024195	-0.114362
WBGene00001325	0.0941471	0.0762326	0.147879
WBGene00001328	0.556607	0.336112	0.289327
WBGene00001329	-0.03712	0.0755337	-0.120803
WBGene00001330	0.00320484	-0.0979668	-0.120053
WBGene00001331	-0.125798	0.0637948	-0.125065
WBGene00001332	-0.122096	-0.0877826	-0.0161945
WBGene00001333	0.0451371	0.0867691	0.0401744
WBGene00001334	-0.0957129	0.0574787	0.0155533
WBGene00001335	-0.00659968	-0.074925	-0.117246
WBGene00001336	-0.137909	0.101878	0.0435746
WBGene00001337	-0.0159665	-0.0315677	-0.0451033
WBGene00001338	-0.0112173	0.0242981	0.270785
WBGene00001340	0.0864045	0.202874	0.277101
WBGene00001345	0.59613	0.10276	0.108352
WBGene00001352	-0.0170576	-0.087539	-0.0800752
WBGene00001358	0.00258961	0.0667748	0.0276297
WBGene00001365	-0.0620528	0.0454438	0.0770249
WBGene00001366	0.747604	0.220997	0.0310421
WBGene00001368	0.122329	-0.142496	-0.247245
WBGene00001371	-0.0604864	-0.0628705	0.119255
WBGene00001372	-0.0726473	-0.0332385	0.0362385
WBGene00001373	0.234072	0.600209	0.306753
WBGene00001374	0.365883	0.468641	0.0612186
WBGene00001377	0.0791495	0.0286265	-0.132384
WBGene00001385	0.11292	-0.0327418	0.0236522
WBGene00001386	0.178955	-0.019246	-0.0113439
WBGene00001387	-0.513131	-1.74777	0.0515514
WBGene00001388	-0.00453904	-0.721455	-0.61412
WBGene00001389	0.112432	-0.447162	-0.380207
WBGene00001390	-0.0413813	0.323329	0.0601683
WBGene00001391	0.441863	-0.00609753	0.722465
WBGene00001392	0.334031	-0.07884	-0.027325
WBGene00001393	0.0843828	0.0360595	-0.191301
WBGene00001394	0.234668	0.260657	0.0508357
WBGene00001395	0.448598	0.257082	0.140179
WBGene00001396	0.0957976	0.115488	-0.0463558
WBGene00001397	-0.167336	-0.841952	-0.46436
WBGene00001398	0.239808	-0.337462	-0.368993
WBGene00001399	-0.47284	0.507993	0.12891
WBGene00001400	0.0620747	0.563919	0.227113
WBGene00001401	-0.0622006	0.136221	0.340924
WBGene00001402	-0.0605484	0.327316	0.404692
WBGene00001403	0.294361	0.417343	0.429051
WBGene00001404	0.0288215	-0.256051	-0.111626
WBGene00001405	-0.0127582	-0.117232	-0.0155913
WBGene00001406	-0.128654	0.00302373	0.103308
WBGene00001410	0.501847	0.505106	0.614724
WBGene00001411	-0.0167181	0.0326269	-0.0202687
WBGene00001412	-0.113075	-0.0450103	-0.0289928
WBGene00001413	-0.0749544	-0.190568	-0.191849
WBGene00001414	0.0925999	0.142119	0.50737
WBGene00001423	0.0700968	0.230498	0.239664
WBGene00001424	0.485144	0.689081	0.977593
WBGene00001425	0.0746079	-0.0152458	-0.0678574
WBGene00001426	-0.149159	0.0614551	0.0925223
WBGene00001427	-0.144188	-0.00324947	0.0625785
WBGene00001428	0.203143	0.196304	-0.107524
WBGene00001429	0.105851	0.812408	0.851124
WBGene00001430	0.186537	0.284893	-0.0522607
WBGene00001431	-0.123384	0.0460172	-0.0816728
WBGene00001432	0.0399408	0.249041	-0.410078
WBGene00001433	0.796755	-0.551528	-0.129523
WBGene00001434	-0.185473	0.91542	0.5996
WBGene00001435	0.0575921	-0.0553292	-0.154211
WBGene00001436	-0.345031	0.103378	0.16304
WBGene00001437	-0.298223	0.701346	-0.0116311
WBGene00001438	0.652696	0.377036	0.181094
WBGene00001439	0.307669	-0.385386	0.100442
WBGene00001440	0.402532	0.0761514	0.0603754
WBGene00001441	0.552855	-0.217768	0.512589
WBGene00001442	-0.0540556	-0.0207527	0.281095
WBGene00001443	0.335012	-0.158025	-0.188657
WBGene00001444	0.500071	0.0925258	-0.0939891
WBGene00001445	0.41109	0.119756	-0.140447
WBGene00001446	0.728988	-0.00837134	-0.271809
WBGene00001447	0.374137	0.0597931	-0.277552
WBGene00001448	0.439264	0.296534	0.105484
WBGene00001449	-0.245765	-0.134949	-0.372019
WBGene00001450	0.371359	-0.0255636	-0.492996
WBGene00001451	0.386803	0.182939	-0.261984
WBGene00001452	0.516208	0.141167	-0.102963
WBGene00001453	0.127654	0.372998	-0.176638
WBGene00001454	0.145722	0.298592	0.222576
WBGene00001455	0.471004	0.180183	-0.125052
WBGene00001456	0.375754	0.241122	0.38767
WBGene00001457	0.362019	0.138524	0.0544214
WBGene00001458	0.45279	0.0953624	0.219772
WBGene00001459	0.440611	0.191438	-0.0124581
WBGene00001460	0.359772	-0.0812153	-0.187298
WBGene00001461	0.24649	0.293191	-0.200854
WBGene00001462	0.341246	0.179772	0.167694
WBGene00001463	0.321111	0.0258529	-0.442378
WBGene00001464	0.368463	0.133494	0.574353
WBGene00001465	-0.18441	0.856056	0.420378
WBGene00001466	0.171858	0.0312278	-0.324637
WBGene00001468	0.454106	-0.171685	-0.50896
WBGene00001470	0.0558446	-0.0530542	-0.0788703
WBGene00001475	0.252978	0.357591	0.527659
WBGene00001476	0.676691	0.371566	-0.212283
WBGene00001477	1.02872	0.7156	0.663791
WBGene00001478	0.519358	-0.194325	0.247562
WBGene00001479	0.232648	-0.439949	0.0724289
WBGene00001480	0.205048	0.127371	-0.354709
WBGene00001481	-0.0438474	-0.108713	0.00514202
WBGene00001482	-0.211101	-0.0611666	0.016407
WBGene00001483	0.816302	0.431443	0.0546488
WBGene00001484	-0.0471876	0.0966434	-0.0740656
WBGene00001485	-0.0277653	0.0896072	0.027184
WBGene00001486	-0.069911	-0.064939	0.0519513
WBGene00001487	0.219951	0.841253	1.12368
WBGene00001488	0.0591852	0.0569654	0.112421
WBGene00001489	0.261135	0.0945408	0.0975419
WBGene00001490	0.320802	0.265782	0.125504
WBGene00001491	-0.0465899	-0.0245243	0.0557341
WBGene00001492	0.00387429	0.057939	0.177591
WBGene00001493	0.360094	-0.105709	0.0400176
WBGene00001494	0.197089	0.00171051	0.0136067
WBGene00001495	0.60813	0.213638	0.336433
WBGene00001496	0.183552	-0.0622993	0.421964
WBGene00001497	-0.125061	-0.0288376	-0.0618232
WBGene00001498	-0.0244802	0.0103687	-0.117817
WBGene00001499	-0.106745	-0.0902894	-0.0976701
WBGene00001500	2.10281	-1.52226	-1.19753
WBGene00001501	0.612095	0.166622	-0.320417
WBGene00001502	0.251507	0.133636	-0.142089
WBGene00001503	0.139221	-0.0184512	-0.0782442
WBGene00001505	0.452694	0.254731	0.251258
WBGene00001507	0.591384	0.445667	0.410638
WBGene00001508	0.409377	-0.0550943	0.0234639
WBGene00001509	-0.111553	0.0345837	0.0352435
WBGene00001510	-0.0193172	-0.0912916	-0.0386074
WBGene00001511	-0.139806	-0.00898467	-0.0260506
WBGene00001512	0.476337	0.242305	0.137017
WBGene00001513	-0.0580829	-0.091124	-0.078992
WBGene00001514	-0.109784	-0.062783	0.0197036
WBGene00001515	1.37642	-0.508385	-0.572526
WBGene00001516	0.0761615	-0.05095	-0.00699137
WBGene00001517	0.389396	0.666717	0.465676
WBGene00001518	0.398254	0.233296	0.17786
WBGene00001519	0.482304	0.198596	0.16388
WBGene00001520	0.336343	0.00702495	0.00681785
WBGene00001522	0.392742	-0.0856941	-0.321377
WBGene00001523	0.574944	-0.0339003	-0.393397
WBGene00001526	0.0188255	0.109706	-0.0431929
WBGene00001527	0.138941	-0.226337	-0.227219
WBGene00001530	-0.190355	-0.545728	0.287455
WBGene00001532	0.269753	0.230933	0.0493021
WBGene00001533	0.164464	0.0289943	0.0142461
WBGene00001534	0.2559	-0.872279	0.414902
WBGene00001535	0.299292	0.183968	0.215952
WBGene00001536	0.854619	-0.0126463	0.0853967
WBGene00001537	0.503242	0.155824	0.322653
WBGene00001538	0.195639	0.0843331	0.159473
WBGene00001541	0.169414	0.282593	0.214902
WBGene00001542	0.436681	-0.329205	-0.433857
WBGene00001543	0.552996	-0.366424	-0.323841
WBGene00001544	0.643411	0.362261	0.580922
WBGene00001545	0.725265	-0.911238	-0.117319
WBGene00001546	0.329997	0.229311	0.117137
WBGene00001547	0.343211	-0.0492047	0.166672
WBGene00001548	0.521335	0.0948652	0.157539
WBGene00001549	0.264665	0.436663	0.152643
WBGene00001550	-0.0794509	-0.0644322	-0.0970208
WBGene00001551	0.0343344	0.190848	0.596989
WBGene00001552	0.22696	0.283773	0.3426
WBGene00001553	0.276086	-0.251975	-0.418585
WBGene00001554	-0.0317955	0.314018	0.402904
WBGene00001555	-0.0649225	0.945106	0.387321
WBGene00001556	-0.100347	0.636059	0.401637
WBGene00001557	0.261665	0.134288	0.277763
WBGene00001558	-0.0971612	-0.0260768	-0.0700555
WBGene00001559	0.480024	0.00379533	-0.260362
WBGene00001560	0.449528	0.455166	0.0819871
WBGene00001561	0.195991	0.00322873	-0.0406398
WBGene00001562	-0.017513	-0.0809907	-0.121909
WBGene00001563	-0.0483302	-0.0362541	-0.0296834
WBGene00001564	-0.119787	-0.493283	-0.199675
WBGene00001565	-0.113061	-0.0137544	-0.10811
WBGene00001566	-0.0281022	-0.0406306	0.0304011
WBGene00001568	-0.0658847	-0.0594567	-0.0281413
WBGene00001569	-0.17994	-0.168497	-0.121441
WBGene00001570	0.148247	0.170513	-0.400431
WBGene00001571	-0.0859901	-0.148897	-0.164546
WBGene00001572	0.602576	-0.249492	-0.0504995
WBGene00001574	-0.0221528	-0.0247758	-0.0893972
WBGene00001575	0.380743	-0.642401	-0.166834
WBGene00001577	0.238995	0.00396904	-0.410375
WBGene00001578	0.29803	-0.220083	0.484433
WBGene00001579	-0.115091	0.122005	-0.0143644
WBGene00001580	-0.0918714	-0.187502	-0.0939145
WBGene00001581	-0.280204	0.375854	0.462786
WBGene00001582	-0.0487071	-0.10077	-0.136303
WBGene00001583	0.0200284	-0.173436	-0.131295
WBGene00001584	-0.092564	-0.0607327	-0.0776829
WBGene00001585	-0.0444168	-0.0492295	-0.1249
WBGene00001586	0.245306	0.1683	-0.147372
WBGene00001587	0.290936	0.494552	0.186511
WBGene00001588	0.247262	0.344905	0.349557
WBGene00001589	0.00103231	-0.00430508	-0.0565873
WBGene00001590	0.0269829	-0.163791	-0.301469
WBGene00001591	0.347264	0.243386	-0.316655
WBGene00001592	0.712276	0.0758664	-0.52345
WBGene00001593	0.735474	-0.0571826	-0.1452
WBGene00001594	0.339534	0.175991	0.165558
WBGene00001595	0.00553621	0.121644	0.0664773
WBGene00001596	0.00327165	0.0348248	-0.0542408
WBGene00001597	-0.158034	-0.0933739	-0.181732
WBGene00001598	0.0724965	-0.0299609	0.0958979
WBGene00001599	-0.117751	-0.0311134	-5.2633e-05
WBGene00001600	-0.0750001	-0.037327	-0.0969324
WBGene00001601	-0.18485	-0.0905406	0.00319607
WBGene00001602	0.274212	0.24786	0.209605
WBGene00001603	0.37937	0.912281	1.40164
WBGene00001604	0.0467656	0.189223	0.0646535
WBGene00001606	-0.233428	-0.00355914	-0.0452515
WBGene00001607	-0.170136	-0.0977204	-0.0853913
WBGene00001608	-0.289904	0.705608	0.510681
WBGene00001609	-0.0502392	-0.115145	0.0107631
WBGene00001612	0.59848	0.269262	-0.315702
WBGene00001613	0.602564	0.133898	-0.154555
WBGene00001614	0.562461	0.239786	0.481891
WBGene00001615	0.276466	0.226651	-0.0396979
WBGene00001616	0.720975	-0.249831	0.169713
WBGene00001617	0.355488	0.164889	0.254309
WBGene00001618	-0.577918	0.738773	0.230657
WBGene00001619	0.117777	-0.129705	0.277139
WBGene00001620	0.350711	-0.113041	-0.0453515
WBGene00001621	0.415724	0.261332	0.273952
WBGene00001622	0.428371	0.267864	0.140576
WBGene00001623	0.857605	0.715189	0.854204
WBGene00001624	0.293085	0.281909	0.277185
WBGene00001625	0.476784	0.334796	-0.0280446
WBGene00001626	-0.0837549	0.679354	0.687563
WBGene00001627	0.510485	0.19679	0.254057
WBGene00001628	-0.0107073	-0.057471	-0.136097
WBGene00001629	0.217336	-0.0231128	-0.100635
WBGene00001630	0.159677	-0.210124	-0.274983
WBGene00001631	0.142608	-0.47475	-0.330625
WBGene00001632	-0.133639	-0.0771097	-0.120409
WBGene00001633	-0.112753	-0.105684	-0.233552
WBGene00001635	-0.0938976	-0.0490654	-0.0094528
WBGene00001636	-0.187736	0.174306	0.0196381
WBGene00001637	0.147207	0.315546	0.070993
WBGene00001638	0.0989581	-0.0432595	-0.293975
WBGene00001639	-0.0661027	0.147079	0.289999
WBGene00001643	0.622614	-0.646753	-0.291771
WBGene00001644	-0.551278	-0.454237	0.33569
WBGene00001645	-0.074669	-0.0929886	-0.154709
WBGene00001646	0.140892	0.139327	-0.394802
WBGene00001647	-0.156653	-0.0715896	-0.0719788
WBGene00001648	-0.0613801	-0.0942035	-0.0746786
WBGene00001649	0.313861	-0.144929	-0.049223
WBGene00001650	0.565144	0.202908	0.510988
WBGene00001651	0.177078	0.0468556	0.075496
WBGene00001653	-0.0628607	-0.10774	-0.0781865
WBGene00001660	0.00743626	-0.144296	-0.144678
WBGene00001661	-0.0620508	0.00781063	0.02122
WBGene00001662	0.0599013	-0.0224293	-0.0434044
WBGene00001663	0.622382	0.165657	-0.0832218
WBGene00001664	0.126008	0.283401	0.379296
WBGene00001665	0.561053	0.00866604	0.0433581
WBGene00001666	-0.333605	-0.241971	-0.38424
WBGene00001667	0.153779	0.30222	0.189034
WBGene00001668	0.668743	0.00267323	0.0524754
WBGene00001669	0.325539	0.00472052	-0.0805812
WBGene00001670	0.0927769	0.137249	0.630025
WBGene00001671	0.207839	0.657892	0.17913
WBGene00001672	0.245188	-0.00783127	0.326136
WBGene00001673	0.314672	-0.13507	-0.264814
WBGene00001674	0.262283	0.32949	0.559386
WBGene00001675	-0.347548	0.274124	0.290028
WBGene00001676	-0.238645	-0.108371	-0.0568102
WBGene00001677	-0.275948	0.145257	0.0146243
WBGene00001678	-0.0694994	-0.0129319	-0.0254097
WBGene00001679	-0.0295	0.0384236	-0.0627434
WBGene00001680	0.364768	0.163037	0.07611
WBGene00001681	0.123123	0.478291	0.617355
WBGene00001682	0.0257655	-0.0955539	-0.0878463
WBGene00001683	-0.179586	0.00800753	-0.172242
WBGene00001684	0.373872	-0.504812	0.170778
WBGene00001685	0.397569	-0.400089	0.0330096
WBGene00001686	-0.275921	-0.00771138	-0.140356
WBGene00001687	0.22023	0.283678	0.140074
WBGene00001688	-0.144491	-0.00427956	0.128965
WBGene00001689	-0.19361	-0.0617598	0.0445482
WBGene00001690	0.603227	0.125665	0.269248
WBGene00001691	0.47448	0.330421	0.506673
WBGene00001692	0.211669	-0.0259981	-0.204186
WBGene00001693	0.138571	-1.27699	-1.25229
WBGene00001694	0.24406	-0.204352	-0.335798
WBGene00001695	0.557064	0.516937	1.46081
WBGene00001699	0.392874	1.03091	1.39595
WBGene00001700	-0.435484	0.546683	0.627757
WBGene00001702	0.744518	0.200824	0.530562
WBGene00001703	-0.306286	0.0298285	0.648721
WBGene00001704	0.464255	-0.2486	0.220317
WBGene00001705	0.164121	-0.26601	-0.178217
WBGene00001707	0.146681	-0.171608	-0.159057
WBGene00001708	-0.168008	0.0517487	0.0400704
WBGene00001709	0.125383	0.201717	0.0791514
WBGene00001710	-0.306342	0.0979349	-0.0520681
WBGene00001713	0.0483696	-0.0601792	0.369303
WBGene00001714	0.368661	0.211125	0.379394
WBGene00001716	0.0060256	0.100089	0.531609
WBGene00001717	-0.0130478	0.160927	0.480725
WBGene00001719	-0.630438	0.337209	0.411261
WBGene00001723	-0.240531	0.541234	-0.249153
WBGene00001724	-0.0983559	0.0807184	0.212432
WBGene00001725	-0.41454	1.13293	1.98532
WBGene00001726	0.108135	0.0187616	-0.269531
WBGene00001727	0.134162	0.172415	-0.0265988
WBGene00001730	-1.13042	1.35099	1.72255
WBGene00001731	-0.0824347	-0.177515	-0.382278
WBGene00001735	0.171204	0.460877	0.0233909
WBGene00001736	-0.0723963	0.363526	-0.0320447
WBGene00001740	0.0835092	-0.0905069	0.00424757
WBGene00001743	-0.158289	-0.0733044	-0.0791415
WBGene00001744	-0.154485	0.0234611	-0.120929
WBGene00001745	0.456146	0.394262	0.283941
WBGene00001746	-0.00941269	-0.017343	-0.0932535
WBGene00001747	-0.0614019	0.0610728	0.0711343
WBGene00001748	-0.0133737	0.0970885	0.0886689
WBGene00001749	0.0110637	-0.30575	-0.0498485
WBGene00001750	0.464429	-0.108667	0.00414727
WBGene00001751	0.0436348	0.35944	-0.00398504
WBGene00001752	0.57334	-1.34968	-0.945542
WBGene00001753	-0.0538962	-0.37154	-0.138161
WBGene00001754	0.407629	0.400602	-0.0364801
WBGene00001755	-0.0303651	-0.0598051	-0.115587
WBGene00001757	0.280345	0.398929	0.415435
WBGene00001758	0.280937	-0.973908	-0.736581
WBGene00001759	0.462882	0.375888	0.261504
WBGene00001760	1.38468	-0.465291	-0.335933
WBGene00001761	0.72758	-1.02137	-0.826276
WBGene00001762	1.30975	-0.970855	-1.07355
WBGene00001763	0.258475	-0.570005	0.239266
WBGene00001764	1.08582	-0.881587	-1.05771
WBGene00001768	0.490078	0.171369	0.201494
WBGene00001769	-0.0986096	-0.135242	0.205992
WBGene00001770	0.603287	0.311436	0.222163
WBGene00001771	0.758129	-0.366465	-0.165894
WBGene00001772	0.0595069	0.412868	0.130195
WBGene00001773	0.254414	-0.590974	0.246228
WBGene00001774	0.265421	-0.0165996	0.280795
WBGene00001775	0.351365	-0.192645	0.18428
WBGene00001776	0.686723	0.324015	0.315703
WBGene00001777	0.663722	-1.26451	0.114609
WBGene00001778	0.675637	-0.262985	-0.814244
WBGene00001779	0.266457	0.20606	0.259991
WBGene00001780	0.0939121	-0.0966965	-0.337376
WBGene00001781	1.08343	0.848253	0.270862
WBGene00001782	0.276807	-0.976223	-0.775707
WBGene00001783	-0.010283	0.287148	0.0315807
WBGene00001784	0.274705	-0.0860253	0.118811
WBGene00001786	-0.15216	-0.137997	-0.262551
WBGene00001787	0.0446751	-0.022633	0.291628
WBGene00001788	0.0999156	-0.23629	0.242029
WBGene00001789	0.51011	-0.197931	-0.00229294
WBGene00001790	0.463687	-0.518875	-0.356577
WBGene00001791	0.046937	0.295542	-0.207957
WBGene00001792	0.00748293	-0.340945	-0.152134
WBGene00001793	-0.210528	-0.0587975	-0.0505073
WBGene00001794	0.302357	-0.170971	-0.0914959
WBGene00001795	0.361143	0.489858	0.161365
WBGene00001796	0.329086	0.480942	0.536427
WBGene00001803	0.156584	0.384013	0.0227681
WBGene00001804	-0.168701	0.374524	0.477327
WBGene00001805	0.635875	0.622947	-0.124088
WBGene00001806	0.13482	0.43493	0.384599
WBGene00001808	-0.134801	0.00898323	0.16129
WBGene00001811	-0.157789	0.0490641	-0.204847
WBGene00001812	-0.058536	0.156907	0.0764499
WBGene00001813	-0.11493	-0.0386453	-0.00270494
WBGene00001814	0.514135	0.0455494	-0.322461
WBGene00001815	-0.0179917	0.0505321	0.0362621
WBGene00001816	-0.133153	0.010927	0.0538814
WBGene00001817	0.378961	0.03331	-0.0353526
WBGene00001819	0.467688	-0.139235	-0.0894658
WBGene00001820	-0.145016	0.865951	0.734266
WBGene00001821	0.188088	0.47552	0.110083
WBGene00001823	-0.0111699	-0.05524	0.0292398
WBGene00001824	-0.162562	-0.419185	-0.012193
WBGene00001827	-0.0971142	0.0348196	-0.0539576
WBGene00001828	0.274585	1.12145	0.596578
WBGene00001829	-0.15486	-0.0680629	0.0361403
WBGene00001830	-0.0903992	-0.0780608	-0.0341793
WBGene00001831	-0.163634	0.0369138	0.114785
WBGene00001832	-0.0496044	-0.0859867	0.0703622
WBGene00001833	-0.0904351	-0.0932296	-0.0151651
WBGene00001834	-0.0892206	-0.119392	-0.118987
WBGene00001835	-0.119737	-0.112896	-0.0537023
WBGene00001836	-0.0396517	-0.100185	-0.11869
WBGene00001837	0.167088	0.10465	-0.124942
WBGene00001838	-0.0288389	-0.0610905	0.0806261
WBGene00001839	0.677194	0.489056	0.677662
WBGene00001840	-0.0492042	0.140426	0.026446
WBGene00001841	-0.165698	-0.415493	0.0239981
WBGene00001842	-0.490211	0.308859	-0.0974383
WBGene00001843	0.249863	-0.289437	-0.0760128
WBGene00001844	0.0373801	-0.00748437	0.104772
WBGene00001851	0.182099	0.00296597	-0.00111419
WBGene00001852	0.551322	-1.03354	0.214033
WBGene00001853	-0.0617282	0.310371	0.38123
WBGene00001854	0.252734	0.236252	0.244204
WBGene00001855	-0.182903	0.060951	0.0810708
WBGene00001856	-0.21893	0.110453	0.24748
WBGene00001857	-0.624433	0.432304	0.251493
WBGene00001858	-0.39126	0.667408	0.0176275
WBGene00001859	0.163496	-0.332683	-0.783634
WBGene00001860	-0.0164121	-0.105725	-0.0650039
WBGene00001862	-0.0684542	0.0320929	0.108952
WBGene00001863	0.242526	0.326316	0.0757355
WBGene00001864	-0.0695992	-0.00668772	0.136373
WBGene00001865	-0.127709	0.00848177	0.128005
WBGene00001867	-0.0430286	-0.105514	-0.00354546
WBGene00001869	-0.0728315	-0.0538555	-0.00660069
WBGene00001872	-0.12162	-0.0616786	0.0699198
WBGene00001874	-0.108075	-0.0625775	-0.0877326
WBGene00001875	-0.220295	0.242781	0.0622744
WBGene00001876	0.11094	-0.298283	0.115775
WBGene00001877	-0.5826	0.329803	0.0216724
WBGene00001878	-0.185166	0.162489	0.10474
WBGene00001879	0.105652	-0.225819	0.035708
WBGene00001880	-0.310829	-0.428047	-0.14309
WBGene00001881	-0.236185	0.152753	-0.037549
WBGene00001882	0.0238619	0.138708	0.277411
WBGene00001885	0.0359425	-0.0812353	-0.318586
WBGene00001898	0.0959524	0.43083	0.464016
WBGene00001899	0.539054	-0.370178	-0.291867
WBGene00001905	0.114005	0.134348	0.088307
WBGene00001906	-0.00434086	0.280301	0.0968067
WBGene00001909	0.200915	0.120881	-0.00871696
WBGene00001910	0.0776193	0.0217586	-0.0967478
WBGene00001911	0.320232	0.135974	0.13056
WBGene00001912	-0.327277	0.541404	0.179836
WBGene00001914	-0.436495	0.246948	-0.122946
WBGene00001915	0.298201	0.0180193	0.0191681
WBGene00001919	-0.207408	-0.405033	-0.429391
WBGene00001922	-0.0589497	0.102029	0.356086
WBGene00001931	0.0222267	-0.218531	0.404241
WBGene00001933	-0.445805	0.0439719	-0.108813
WBGene00001934	-0.481182	-0.195707	-0.282036
WBGene00001935	-0.126763	-0.143914	-0.538932
WBGene00001936	-0.322374	-0.175609	-0.267407
WBGene00001937	-0.179713	-0.123199	-0.24307
WBGene00001938	-0.141445	-0.246982	-0.334838
WBGene00001941	-0.170924	-0.305929	-0.520921
WBGene00001942	-0.184307	0.192069	-0.235775
WBGene00001944	0.59465	0.358058	0.840351
WBGene00001945	0.46505	-0.0425338	0.392566
WBGene00001946	0.0204979	0.113493	0.123875
WBGene00001947	0.0166363	0.13522	0.447674
WBGene00001948	0.407679	0.418684	-0.0172357
WBGene00001949	-0.144141	0.0261699	-0.0597475
WBGene00001950	-0.188528	0.0557326	-0.247544
WBGene00001951	0.246042	0.184142	0.0590479
WBGene00001952	0.163059	-0.216797	-0.105487
WBGene00001953	0.379469	0.0694541	-0.441331
WBGene00001954	0.249628	0.322337	0.261158
WBGene00001955	0.424568	0.379639	0.288877
WBGene00001956	-0.136554	0.616039	0.428585
WBGene00001958	0.356574	0.419892	-0.267248
WBGene00001960	-0.345329	0.463029	-0.143718
WBGene00001961	0.45145	0.424668	0.349194
WBGene00001963	0.000828318	0.288851	0.274663
WBGene00001971	0.10024	0.188966	0.115326
WBGene00001972	0.0372333	0.0171588	0.0327677
WBGene00001973	-0.0605148	-0.0771065	-0.0432382
WBGene00001974	-0.072856	-0.166613	-0.0963434
WBGene00001975	-0.069328	-0.08375	-0.0635973
WBGene00001976	0.261759	0.249269	0.187322
WBGene00001977	-0.116963	-0.0148031	0.0389115
WBGene00001978	-0.0952509	0.0181805	-0.0219285
WBGene00001979	-0.0811863	-0.0432512	0.0218882
WBGene00001980	0.128331	-0.066533	0.0265701
WBGene00001981	0.498622	-0.449534	0.0823822
WBGene00001983	0.0723395	-0.0454214	-0.101274
WBGene00001984	-0.631226	0.273045	0.308291
WBGene00001985	-0.0555701	-0.0663182	-0.103794
WBGene00001986	0.133468	0.126069	0.298038
WBGene00001987	0.0465946	0.422566	-0.183139
WBGene00001988	0.259549	0.0713689	0.243851
WBGene00001989	0.233504	0.0509299	0.0755959
WBGene00001990	-0.060434	0.421742	-0.00919416
WBGene00001991	0.338444	0.209878	0.433664
WBGene00001992	-0.168701	0.748157	0.384158
WBGene00001993	-0.20143	-0.105881	-0.158936
WBGene00001994	0.056956	0.0250744	-0.01253
WBGene00001995	0.0328588	-0.019468	-0.00517097
WBGene00001996	-0.00749299	0.0168904	0.100229
WBGene00001997	-0.0364221	0.0305125	0.0922486
WBGene00001998	-0.105046	0.0386039	0.112132
WBGene00001999	-0.125187	0.0386485	0.0788205
WBGene00002000	-0.113532	0.0504992	-0.058264
WBGene00002001	0.0155426	0.0407964	-0.03167
WBGene00002002	-0.0244145	-0.106893	-0.0319271
WBGene00002003	-0.0649235	-0.15981	-0.160344
WBGene00002004	-0.0338511	-0.118604	-0.0717579
WBGene00002005	-0.0801745	0.00312278	-0.114996
WBGene00002007	-0.33055	0.150982	-0.0690619
WBGene00002008	-0.0983102	-0.233036	-0.322084
WBGene00002010	0.0529681	-0.190703	-0.35569
WBGene00002011	0.584909	0.64859	0.503051
WBGene00002012	0.474118	-0.695699	-0.375816
WBGene00002013	0.401771	-0.820261	-0.18445
WBGene00002016	0.292498	0.0565698	0.0735295
WBGene00002018	-0.594351	0.395825	-0.248393
WBGene00002021	-0.202072	-0.395619	-0.218763
WBGene00002023	0.4117	-0.0157828	0.0562097
WBGene00002024	0.171665	0.21076	0.0578381
WBGene00002025	-0.177376	-0.0581558	-0.148199
WBGene00002026	0.454649	-0.465447	-0.723154
WBGene00002027	-0.0582531	-0.0576338	-0.055288
WBGene00002028	-0.0901825	-0.248427	-0.190608
WBGene00002029	-0.147403	-0.00218595	-0.217391
WBGene00002030	0.149056	0.313944	0.747913
WBGene00002031	-0.107372	-0.180541	-0.143864
WBGene00002032	-0.131257	0.0552071	0.164243
WBGene00002033	-0.0680141	-0.0053987	0.105945
WBGene00002034	-0.119285	-0.0314269	0.0783345
WBGene00002035	-0.112473	-0.127713	-0.0238838
WBGene00002036	0.000625749	0.0343153	0.125677
WBGene00002037	0.235971	0.0210458	0.244713
WBGene00002038	0.182205	-0.0676526	0.355859
WBGene00002039	0.385607	0.302479	-0.0705845
WBGene00002040	0.126806	0.0457407	0.191444
WBGene00002041	0.462618	-0.0241606	-0.147515
WBGene00002042	-0.0579706	-0.142222	0.0343639
WBGene00002043	-0.154248	0.114108	0.0828211
WBGene00002044	-0.0936735	0.179793	-0.040197
WBGene00002045	-0.065375	0.0582597	-0.0300791
WBGene00002046	0.0567759	0.0405866	-0.0307282
WBGene00002047	-0.160397	-0.0222907	0.0402828
WBGene00002048	0.458497	0.263036	0.415563
WBGene00002050	0.520276	0.359693	0.280244
WBGene00002051	0.149782	0.827636	0.210979
WBGene00002052	0.262275	-0.0737058	0.112543
WBGene00002053	0.248245	0.190316	0.132762
WBGene00002054	0.742307	0.45352	0.426574
WBGene00002055	0.823526	0.0184451	0.701351
WBGene00002056	0.549946	0.255049	0.382267
WBGene00002057	0.704666	0.183306	-0.547528
WBGene00002058	-0.226216	0.0160329	0.00764942
WBGene00002059	-0.0631681	0.083052	0.0452771
WBGene00002060	-0.113012	-0.0128053	0.0440158
WBGene00002061	-0.213794	0.138157	0.0648264
WBGene00002062	0.265579	0.136816	0.00831981
WBGene00002063	0.216089	-0.00510185	0.113046
WBGene00002064	-0.0918081	0.0457768	-0.00630459
WBGene00002065	0.199392	0.250065	0.220813
WBGene00002066	-0.000780474	0.0812714	0.0491594
WBGene00002067	0.367581	0.877032	0.711099
WBGene00002068	-0.170048	0.112684	0.0219949
WBGene00002069	0.410965	-0.00726101	-0.090136
WBGene00002070	-0.0934232	-0.0201203	-0.0968581
WBGene00002071	-0.19092	0.0139169	-0.154653
WBGene00002072	-0.129496	-0.165857	-0.0508652
WBGene00002073	-0.141759	-0.0297813	-0.0270634
WBGene00002074	0.00686816	0.0542125	-0.0363691
WBGene00002075	0.0416078	0.101355	-0.079815
WBGene00002076	-0.099811	-0.0451747	-0.119982
WBGene00002077	0.0163032	-0.0817671	-0.133313
WBGene00002078	-0.00438877	0.035174	-0.0404883
WBGene00002079	-0.126529	0.0734621	-0.016746
WBGene00002080	-0.0871181	0.0829493	-0.0205669
WBGene00002081	-0.141449	-0.0837774	-0.0833418
WBGene00002083	0.0309028	0.0744147	0.0791669
WBGene00002084	0.387958	-0.0718095	-0.0937075
WBGene00002085	0.14067	0.367798	0.163403
WBGene00002086	0.571283	-0.253436	-0.469813
WBGene00002087	-0.0360196	0.424375	-0.311199
WBGene00002088	-0.316579	0.391989	0.410336
WBGene00002089	0.305268	-0.525168	-0.706717
WBGene00002090	0.358758	0.78241	0.495181
WBGene00002092	0.287398	-0.338033	-0.310209
WBGene00002093	0.234544	0.315827	0.357266
WBGene00002094	-0.553744	-0.137454	1.17614
WBGene00002095	-0.213433	-0.537656	0.483788
WBGene00002097	0.280433	0.00169204	-0.0280335
WBGene00002100	0.324128	0.0885699	0.0835903
WBGene00002101	0.707655	-0.139908	-0.101452
WBGene00002105	0.0819829	-0.375219	0.0502014
WBGene00002106	-0.237945	0.674663	0.876054
WBGene00002107	0.269061	-1.02466	-0.311495
WBGene00002109	0.536474	-1.66555	0.224338
WBGene00002110	0.146046	-1.19174	0.104001
WBGene00002111	-0.00437839	0.0448822	0.451854
WBGene00002112	-0.18831	-0.162126	0.0302086
WBGene00002113	0.524028	-0.582041	-0.223773
WBGene00002114	-1.42266	-0.316373	0.721165
WBGene00002115	-0.0350168	0.932134	0.209529
WBGene00002116	0.259415	-0.165504	-0.0919007
WBGene00002117	-0.0950493	-0.0218948	-0.0138433
WBGene00002118	0.591132	-0.357041	-0.195604
WBGene00002120	0.396842	0.599209	0.385928
WBGene00002123	0.387335	0.465367	0.269328
WBGene00002124	-0.205669	0.126077	-0.100353
WBGene00002125	-0.18583	0.0327315	-0.184794
WBGene00002127	0.542523	0.377109	0.352912
WBGene00002128	0.578901	0.686536	0.390516
WBGene00002129	0.012226	0.18313	0.2117
WBGene00002130	0.000506691	-0.0388812	-0.155644
WBGene00002131	-0.0846462	-0.0570189	0.0671384
WBGene00002132	0.66946	-0.204457	-0.0959991
WBGene00002133	-0.0688132	-0.0121261	0.083106
WBGene00002134	0.170024	0.0643986	0.105607
WBGene00002135	0.24146	-0.063429	-0.0283023
WBGene00002136	-0.166155	-0.0590959	-0.127537
WBGene00002137	0.192446	-0.0234689	0.299327
WBGene00002138	0.14451	-0.0445549	0.416942
WBGene00002139	0.301205	-0.132925	0.3662
WBGene00002140	0.911972	0.491645	0.157572
WBGene00002141	0.185425	0.227053	0.52587
WBGene00002142	0.657364	-0.20239	0.147886
WBGene00002143	-0.0395106	-0.00686568	0.102413
WBGene00002144	-0.148986	-0.0369286	-0.11314
WBGene00002146	0.0298319	-0.0214441	0.329502
WBGene00002147	0.0198187	-0.0519403	-0.10986
WBGene00002148	-0.143691	-0.0626489	-0.0185586
WBGene00002149	0.0548135	0.283968	0.426769
WBGene00002150	-0.0223371	-0.0758996	0.280151
WBGene00002151	0.186094	0.173276	0.0560665
WBGene00002152	-0.082274	0.116374	0.0413468
WBGene00002153	-0.135531	0.000113333	0.199906
WBGene00002162	0.144606	0.0453465	0.0478957
WBGene00002163	0.692452	-0.546085	0.654179
WBGene00002169	-0.105311	-0.036354	-0.0478255
WBGene00002173	0.268439	0.0629416	0.296451
WBGene00002174	0.0567531	0.0454537	0.0833123
WBGene00002175	0.0350896	0.134541	0.0437249
WBGene00002176	-0.136686	0.0789506	0.135123
WBGene00002177	0.280701	0.0294542	-0.0605338
WBGene00002178	0.286349	0.260022	0.127719
WBGene00002179	0.618916	0.321551	-0.00703421
WBGene00002180	-0.0927244	-0.0327184	0.0455053
WBGene00002181	0.263448	0.220788	0.369583
WBGene00002182	0.00394173	0.511594	0.100283
WBGene00002183	-0.123111	-0.00993317	-0.0493242
WBGene00002184	0.429004	0.734341	0.162061
WBGene00002185	0.00433487	-0.104948	0.00826724
WBGene00002186	0.302742	0.906087	1.57631
WBGene00002187	0.175596	-0.0863397	-0.28025
WBGene00002188	0.802953	-0.21632	-0.351292
WBGene00002189	0.349527	0.120797	0.149349
WBGene00002190	0.255274	0.130922	0.0422844
WBGene00002191	-0.0488432	0.0319048	-0.0946083
WBGene00002192	-0.0660718	-0.0825681	-0.0840381
WBGene00002193	1.0722	0.327613	0.937891
WBGene00002195	0.431418	0.221576	0.594935
WBGene00002196	-0.0417729	0.0854148	-0.00621593
WBGene00002198	0.269509	0.195545	0.438534
WBGene00002199	0.282274	0.234428	-0.459188
WBGene00002200	0.449031	0.431328	0.498152
WBGene00002201	0.00923838	-0.118514	-0.182023
WBGene00002202	-0.0428824	0.0975911	-0.0283687
WBGene00002203	0.121346	0.0903636	0.034705
WBGene00002204	0.622265	0.243206	0.942953
WBGene00002206	0.686842	0.647319	0.73666
WBGene00002207	0.0905736	0.0165973	0.148729
WBGene00002208	0.790511	0.69323	1.13353
WBGene00002210	0.338489	0.122882	0.0771291
WBGene00002211	0.366116	0.325684	-0.14882
WBGene00002212	0.377931	0.112715	0.459938
WBGene00002213	0.0432387	0.109576	-0.0845051
WBGene00002214	-0.148593	-0.0806078	-0.122397
WBGene00002215	0.171637	0.107561	0.112258
WBGene00002216	0.352547	-0.284974	0.153609
WBGene00002217	0.44007	0.0941323	0.180285
WBGene00002218	0.230911	0.582253	0.139052
WBGene00002219	-0.0609249	0.000809754	-0.047444
WBGene00002220	0.0729712	-0.171703	-0.226263
WBGene00002222	0.28056	0.297153	0.295571
WBGene00002223	0.0745205	0.0394721	-0.0620094
WBGene00002224	0.16215	0.10661	0.306826
WBGene00002225	-0.205595	-0.0596482	0.0330128
WBGene00002226	-0.208672	-0.00427386	0.103794
WBGene00002227	0.562839	0.791509	1.32325
WBGene00002228	-0.0963651	-0.0177355	0.0711102
WBGene00002229	-0.183512	-0.0799387	0.147439
WBGene00002230	-0.0125831	-0.142707	0.0765469
WBGene00002231	-0.0906484	-0.073137	-0.111249
WBGene00002232	0.396012	-0.190908	-0.221154
WBGene00002233	0.869773	0.0793678	0.494901
WBGene00002234	0.492423	0.100375	-0.371901
WBGene00002235	-0.00497956	-0.225394	-0.00574869
WBGene00002238	-0.0352517	0.0864784	-0.0328286
WBGene00002239	0.136222	-0.0460442	-0.149398
WBGene00002240	0.0269089	-0.0427021	-0.130839
WBGene00002241	-0.060613	-0.152613	0.0268003
WBGene00002242	0.455091	0.152065	-0.203739
WBGene00002243	-0.18107	0.252952	0.0588865
WBGene00002244	-0.16911	0.0982909	0.0258299
WBGene00002245	-0.0939034	-0.0837176	-0.0673123
WBGene00002246	0.102358	0.187283	0.381193
WBGene00002247	0.195739	0.303642	0.217827
WBGene00002248	0.268795	0.403842	-0.0113409
WBGene00002249	-0.00271626	0.0135655	-0.0189814
WBGene00002250	-0.0808464	-0.0198875	0.399741
WBGene00002251	-0.117093	-0.101543	-0.0576352
WBGene00002252	0.445334	0.399335	0.258854
WBGene00002253	0.306027	-0.166427	0.197293
WBGene00002254	0.202514	-0.179545	-0.105367
WBGene00002255	0.397588	0.124168	-0.00668106
WBGene00002256	-0.211998	-0.106698	-0.103572
WBGene00002257	-0.0100877	0.110044	0.389549
WBGene00002258	-0.122355	-0.0610251	0.366048
WBGene00002259	0.155508	0.455321	0.702578
WBGene00002260	0.117992	-0.187415	-0.379511
WBGene00002261	-0.0305877	0.152459	-0.0078584
WBGene00002262	0.250095	-0.335581	-0.341917
WBGene00002263	0.093989	-0.781354	0.166387
WBGene00002264	0.0998057	0.0622711	0.253442
WBGene00002265	0.539092	0.42301	0.254014
WBGene00002266	0.443282	0.450496	0.405148
WBGene00002267	0.166314	-0.282315	0.0654235
WBGene00002268	0.177904	-0.350432	-0.084205
WBGene00002269	0.289476	-0.245272	0.478109
WBGene00002270	0.751227	-0.0734815	0.817459
WBGene00002271	0.202394	-0.324772	0.15051
WBGene00002272	0.543553	-0.133293	0.652972
WBGene00002273	0.271737	0.724967	1.30236
WBGene00002274	0.0631156	-0.11186	0.513583
WBGene00002275	-0.0647052	0.0143511	0.105329
WBGene00002276	-0.111262	-0.0596419	-0.00309772
WBGene00002280	0.398147	0.348817	0.368826
WBGene00002282	0.399193	0.905806	0.722066
WBGene00002295	-0.0203167	0.0194493	0.026097
WBGene00002297	-0.1052	-0.0806885	-0.0545403
WBGene00002299	0.522327	-0.234952	-0.0189555
WBGene00002324	-0.194109	-0.0192572	0.0589554
WBGene00002335	-0.11966	-0.0114201	-0.0883882
WBGene00002344	-0.0282254	0.051746	-0.0275682
WBGene00002348	0.965396	0.705263	0.660468
WBGene00002363	-0.145044	0.0483731	-0.0378734
WBGene00002368	-0.150006	-0.0467462	-0.0121204
WBGene00002393	-0.212974	0.322172	0.180234
WBGene00002497	0.538356	0.248154	0.1337
WBGene00002583	-0.0393769	0.0502007	-0.0483669
WBGene00002601	0.218321	0.227076	0.0685198
WBGene00002632	0.0740049	0.0376045	-0.0604124
WBGene00002637	-0.060008	-0.0254302	-0.00799391
WBGene00002694	-0.0918037	0.027356	-0.0141
WBGene00002696	0.109246	-0.047407	-0.00978341
WBGene00002717	-0.055297	0.0246422	-0.0474208
WBGene00002783	-0.172672	-0.0118806	0.0423575
WBGene00002827	-0.00754689	0.560496	-0.00408468
WBGene00002845	-0.0743611	-0.000889299	-0.126868
WBGene00002850	0.0289088	0.0623971	0.145708
WBGene00002855	-0.0205803	-0.0811823	-0.056742
WBGene00002879	-0.170458	0.0250253	-0.017241
WBGene00002881	0.0250631	0.00892527	1.42237
WBGene00002889	0.0558476	0.0126915	0.0357251
WBGene00002891	-0.111938	0.120045	0.00934498
WBGene00002915	0.578491	0.304036	1.05527
WBGene00002957	0.0438569	0.0345416	0.0592342
WBGene00002974	0.660839	0.207968	-0.302407
WBGene00002975	0.483886	0.254069	-0.0476663
WBGene00002976	0.671716	0.257662	0.285262
WBGene00002977	0.557978	0.253482	0.0539095
WBGene00002978	0.413041	0.281251	0.222651
WBGene00002979	0.0987912	-0.203071	-0.497717
WBGene00002980	0.204517	0.000279778	0.073317
WBGene00002981	0.337299	0.151617	-0.0292532
WBGene00002982	-0.126562	-0.0636555	0.0931843
WBGene00002983	0.199653	0.487345	0.324342
WBGene00002985	-0.1748	-0.132006	-0.0129619
WBGene00002986	0.0675017	0.0902365	-0.0529204
WBGene00002987	-0.0935458	0.276901	0.377402
WBGene00002988	0.34835	0.375322	0.625318
WBGene00002989	0.511038	0.34271	0.262495
WBGene00002990	0.595663	-0.172398	0.151905
WBGene00002991	0.323857	0.316849	0.255359
WBGene00002992	-0.0598744	-0.0360405	-0.0851994
WBGene00002994	-0.159556	-0.10728	-0.0646895
WBGene00002996	-0.0354345	-0.208592	-0.116137
WBGene00002997	0.165735	0.248565	0.175778
WBGene00002998	-0.103742	-0.0491334	0.0331498
WBGene00002999	-0.0294097	0.233519	0.178709
WBGene00003000	0.534404	0.205272	0.0918191
WBGene00003001	0.304321	0.173697	0.0445352
WBGene00003002	0.00893668	0.00955576	-0.0456192
WBGene00003003	0.450572	0.208488	0.11001
WBGene00003006	0.269582	0.146601	-0.213597
WBGene00003007	0.400267	0.240215	-0.0608206
WBGene00003008	0.439037	-0.189223	-0.239002
WBGene00003009	-0.055478	-0.0486375	-0.0987224
WBGene00003010	-0.147762	-0.18663	0.0704296
WBGene00003011	-0.113884	-0.0616824	-0.200622
WBGene00003012	0.0220245	-0.177908	-0.157466
WBGene00003014	-0.0688324	0.00592641	-0.0521223
WBGene00003015	0.509781	0.438848	-0.0946584
WBGene00003017	0.868176	0.058463	-0.210835
WBGene00003018	0.265721	0.598393	-0.109072
WBGene00003019	0.261764	0.0070085	0.234205
WBGene00003020	-0.0794881	-0.112021	-0.090211
WBGene00003021	-0.047921	-0.0826591	0.000151359
WBGene00003022	-0.133721	-0.128263	-0.0329725
WBGene00003024	0.553527	0.109389	-0.166206
WBGene00003025	-0.0741037	0.0257906	0.0382473
WBGene00003026	-0.0823118	-0.0691822	-0.138862
WBGene00003029	0.161877	0.389125	0.095319
WBGene00003030	-0.0656963	-0.0920699	-0.140077
WBGene00003031	0.354404	-0.213834	-0.312072
WBGene00003033	0.240241	-0.290444	-0.244521
WBGene00003034	-0.043204	-0.0714216	-0.0407363
WBGene00003035	0.0821864	-0.113053	0.0373453
WBGene00003036	-0.139823	0.116436	-0.00362886
WBGene00003037	-0.0863875	-0.16007	-0.0245177
WBGene00003038	-0.11365	-0.0616153	0.105595
WBGene00003040	0.0648017	-0.029832	0.159537
WBGene00003041	-0.0954134	-0.0615083	-0.0562017
WBGene00003043	-0.0632556	0.0464125	-0.0684156
WBGene00003044	-0.0612886	-0.0574778	-0.0339221
WBGene00003045	0.0190619	-0.0360172	0.0244269
WBGene00003046	-0.174928	0.323305	0.333153
WBGene00003047	-0.0983396	0.171792	0.114125
WBGene00003048	0.0154931	0.0812303	-0.0542572
WBGene00003052	-0.0536933	-0.0229094	-0.053313
WBGene00003053	-0.148887	0.0461004	0.084491
WBGene00003055	0.576712	-0.114058	-0.657203
WBGene00003056	-0.0183931	0.342711	-0.0245999
WBGene00003057	1.16253	0.617711	1.80839
WBGene00003059	-0.00110331	-0.12595	-0.0216284
WBGene00003060	0.0531065	0.00316461	-0.0600141
WBGene00003061	0.0810035	0.0141999	0.0319963
WBGene00003062	0.0841229	0.181911	0.14858
WBGene00003063	0.0618242	0.102723	0.129744
WBGene00003064	0.0773407	-0.0936762	-0.0850844
WBGene00003065	0.0731183	-0.0125444	-0.0487514
WBGene00003066	-0.0492328	0.0281187	0.0331818
WBGene00003068	-0.0468081	-0.0470563	-0.105697
WBGene00003071	0.242923	-0.031688	-0.135346
WBGene00003072	0.103603	0.106041	0.138143
WBGene00003073	-0.00685962	-0.069824	-0.0928574
WBGene00003074	0.00483153	-0.0990646	0.0363104
WBGene00003075	0.239533	0.252841	0.267572
WBGene00003076	-0.128977	0.0191491	-0.000427658
WBGene00003077	-0.118589	0.102183	0.00798104
WBGene00003078	-0.00430417	0.000951908	0.0779457
WBGene00003079	-0.0301466	0.0888087	0.129333
WBGene00003080	-0.126085	-0.00652811	0.00337337
WBGene00003081	0.00433693	0.044706	0.0066997
WBGene00003082	-0.173932	0.000310217	0.0894027
WBGene00003083	-0.211552	-0.0758382	-0.0578071
WBGene00003084	0.0935756	0.0443285	0.27928
WBGene00003085	-0.0567372	0.0721424	0.0884107
WBGene00003086	-0.0946942	-0.0095322	0.13201
WBGene00003087	-0.105855	-0.0965717	-0.11453
WBGene00003089	0.50677	0.0244187	0.145496
WBGene00003090	0.334284	0.327929	1.17558
WBGene00003091	0.0945913	0.116597	0.757875
WBGene00003092	-0.647586	-0.483645	0.867805
WBGene00003093	-1.35671	-0.202912	0.905654
WBGene00003094	0.356326	0.764461	0.878844
WBGene00003095	-1.10451	-0.381114	0.188021
WBGene00003096	0.91435	-2.17766	0.551894
WBGene00003097	-0.0903346	0.0285734	0.560244
WBGene00003099	0.419753	-1.85318	-1.01237
WBGene00003100	0.272361	-0.0346397	0.216606
WBGene00003102	0.314278	0.375088	0.0611587
WBGene00003104	0.210391	0.296034	0.515382
WBGene00003106	0.0818178	-0.0385216	0.351561
WBGene00003107	0.0371776	0.148875	-0.158042
WBGene00003111	-0.196492	0.0403074	0.066568
WBGene00003112	0.51613	0.668971	0.00186191
WBGene00003119	0.0743307	0.116085	0.158745
WBGene00003123	-0.0276779	0.149875	0.137395
WBGene00003124	0.294999	-0.212674	0.189871
WBGene00003129	-0.0622158	0.0728483	0.0532975
WBGene00003130	-0.0346712	0.0489277	0.0995145
WBGene00003132	-0.0718727	-0.0709751	-0.0177434
WBGene00003133	-0.044524	-0.12486	-0.0409506
WBGene00003134	-0.0956425	0.0817198	0.106111
WBGene00003136	-0.0477683	-0.0519709	0.0166826
WBGene00003142	0.0410513	-0.105399	-0.0500951
WBGene00003143	0.453105	-0.0338502	0.165383
WBGene00003144	-0.0432215	-0.0198401	-0.0197174
WBGene00003148	-0.157047	0.070145	0.0763653
WBGene00003149	0.0993091	0.139547	0.0673417
WBGene00003150	-0.0971952	-0.022185	-0.0912597
WBGene00003151	0.0981718	-0.0205284	0.0275135
WBGene00003153	0.00252551	0.0223334	0.0329114
WBGene00003154	-0.160914	-0.0575856	-0.0621688
WBGene00003155	-0.142688	-0.0376449	-0.112071
WBGene00003156	-0.174322	-0.0439595	-0.0230629
WBGene00003157	-0.166584	-0.0998865	-0.117134
WBGene00003158	-0.156149	0.0149813	-0.0990118
WBGene00003159	-0.201617	-0.0296359	-0.0406049
WBGene00003160	-0.059492	-0.146396	-0.0402538
WBGene00003161	-0.13937	-0.061896	-0.0231958
WBGene00003162	-0.0145368	-0.0419529	-0.0731094
WBGene00003163	0.63196	0.253887	0.255298
WBGene00003164	-0.0675388	-0.175664	-0.0977482
WBGene00003165	0.475853	0.244481	-0.0950115
WBGene00003166	0.271843	0.292442	0.3953
WBGene00003167	0.434258	-0.176975	0.320017
WBGene00003168	0.482238	-0.00952079	0.221387
WBGene00003169	0.332339	0.375234	0.30415
WBGene00003170	0.105454	-0.111083	-0.101678
WBGene00003171	0.476117	0.0942387	-0.0598026
WBGene00003172	-0.114285	0.217512	0.0310178
WBGene00003173	0.477852	0.264359	0.0163427
WBGene00003174	0.296829	-0.245475	0.476714
WBGene00003175	0.480722	0.195984	-0.0102925
WBGene00003176	0.0382169	-0.0868975	-0.218262
WBGene00003177	-0.0381573	-0.0473915	-0.0608919
WBGene00003178	0.487839	0.124299	0.0940618
WBGene00003179	0.375584	-0.139227	-0.00617371
WBGene00003182	0.248527	-0.00627133	-0.0391789
WBGene00003183	-0.15017	-0.0528961	-0.0601271
WBGene00003184	-0.246698	0.0671621	0.161268
WBGene00003185	-0.128049	0.0714436	0.101543
WBGene00003186	-0.0548363	0.011074	0.0484258
WBGene00003196	0.0136215	-0.0625762	0.0661858
WBGene00003209	-0.145613	-0.0718075	-0.200046
WBGene00003210	-0.0064837	-0.113601	-0.0603714
WBGene00003214	-0.0526714	0.0434967	0.0627184
WBGene00003218	-0.089031	-0.0569137	-0.0577588
WBGene00003219	-0.0676744	-0.121806	-0.187845
WBGene00003220	-0.122868	-0.0189649	0.0424237
WBGene00003221	-0.0252655	-0.0799782	-0.0782095
WBGene00003222	-0.137829	-0.0119988	-0.0582208
WBGene00003224	-0.124431	-0.14455	-0.0451401
WBGene00003225	0.109006	0.00266843	-0.0168016
WBGene00003228	-0.156321	0.0705568	-0.084509
WBGene00003229	-0.164526	-0.0015928	-0.0456222
WBGene00003230	-0.0845486	0.0419062	-0.122373
WBGene00003231	-0.130594	-0.014837	-0.112408
WBGene00003232	0.240932	0.20958	-0.243517
WBGene00003233	0.178505	0.153159	-0.270862
WBGene00003234	0.359015	-0.146938	0.0711088
WBGene00003235	0.339788	-0.412984	0.12916
WBGene00003236	-0.0465829	-0.181438	-0.000257978
WBGene00003237	0.808361	0.0683768	0.328818
WBGene00003238	0.24399	0.245058	-0.0412152
WBGene00003239	-0.098062	0.00356226	0.00701287
WBGene00003241	-0.179995	-0.154122	-0.15792
WBGene00003242	0.383662	0.395456	0.424444
WBGene00003243	0.193362	0.145754	0.14285
WBGene00003245	0.414827	0.165124	0.350554
WBGene00003246	-0.0954325	-0.0867646	-0.127703
WBGene00003247	0.0506258	0.154654	0.0476978
WBGene00003248	0.0564052	0.242796	0.177572
WBGene00003249	0.436833	0.559784	0.150516
WBGene00003252	-0.107093	-0.0273696	-0.622552
WBGene00003253	-0.0729794	-0.107305	-0.111342
WBGene00003254	-0.0260578	0.031801	-0.381017
WBGene00003258	-0.0909462	-0.0660842	-0.110106
WBGene00003367	-0.0567934	0.042677	-0.0296539
WBGene00003368	0.0468306	-0.21123	0.0257212
WBGene00003369	0.696021	0.326833	0.372019
WBGene00003370	0.36724	0.266098	0.208035
WBGene00003371	0.519842	0.356938	0.366318
WBGene00003372	-0.00595719	0.0164472	0.0438604
WBGene00003373	0.0489277	-0.00199964	0.075779
WBGene00003374	0.385965	0.116047	0.415874
WBGene00003375	0.517081	0.0829539	0.296965
WBGene00003376	-0.136029	0.275733	-0.126292
WBGene00003377	-0.506867	0.483919	0.242818
WBGene00003378	0.046422	-0.0636303	-0.166347
WBGene00003380	0.225186	0.258454	0.101703
WBGene00003384	0.0130076	-0.272901	-0.112685
WBGene00003385	-0.037321	-0.108634	-0.0929737
WBGene00003386	0.123474	0.610712	-0.0517896
WBGene00003387	0.315102	0.402811	-0.0107704
WBGene00003388	0.263621	0.224477	-0.303459
WBGene00003389	0.0429882	0.0116861	0.0147752
WBGene00003390	-0.125172	0.0154606	0.026149
WBGene00003391	0.0106366	-0.0241035	0.0455168
WBGene00003392	0.015056	0.0439496	-0.00392151
WBGene00003393	0.0686307	0.0144726	0.0167521
WBGene00003394	-0.0790052	-0.0735176	0.0705787
WBGene00003395	-0.212912	-0.0725438	-0.153163
WBGene00003396	-0.130214	-0.12968	-0.133702
WBGene00003397	-0.085217	-0.0621231	-0.150842
WBGene00003400	0.286845	-0.0033098	-0.0641596
WBGene00003401	-0.112221	-0.0223818	-0.0169877
WBGene00003402	0.092909	0.206931	-0.0295807
WBGene00003403	0.292362	0.168763	0.921314
WBGene00003404	0.478837	0.269569	0.204749
WBGene00003405	-0.101922	-0.0264561	-0.0828968
WBGene00003406	-0.0970906	0.044142	0.0300457
WBGene00003407	0.403697	0.0151375	0.0987615
WBGene00003408	0.354164	0.255461	0.270577
WBGene00003409	0.794651	-0.250104	0.0236481
WBGene00003410	-0.183308	-0.0842088	-0.138081
WBGene00003411	0.278543	0.343352	0.255431
WBGene00003412	0.172865	0.128416	0.151392
WBGene00003413	-0.069357	-0.120353	-0.0978627
WBGene00003414	-0.397535	0.466389	0.0367381
WBGene00003415	-0.111551	0.119111	0.0642826
WBGene00003417	-0.134373	-0.102057	0.0837497
WBGene00003418	-0.146302	-0.0460286	-0.077788
WBGene00003421	-0.140314	-0.0474682	-0.123223
WBGene00003422	-0.048814	-0.0199906	0.0267296
WBGene00003423	0.485001	-0.0858061	0.0363439
WBGene00003424	0.902259	0.726907	0.880976
WBGene00003425	-0.0870343	0.587074	0.510908
WBGene00003426	1.02818	0.955651	1.15818
WBGene00003429	1.00142	1.33996	1.55758
WBGene00003431	1.23248	1.14208	1.18671
WBGene00003432	0.927396	1.29165	1.17117
WBGene00003434	1.16633	0.895752	1.01898
WBGene00003435	1.33954	1.16376	1.25885
WBGene00003438	1.00298	1.23819	1.08439
WBGene00003442	0.883874	1.25543	1.28273
WBGene00003443	0.782182	1.32999	1.65687
WBGene00003444	0.944396	1.08439	1.5643
WBGene00003446	0.913441	1.23089	1.17731
WBGene00003448	1.12778	1.37683	1.58807
WBGene00003449	0.913734	1.06961	0.953375
WBGene00003450	1.00268	1.15288	1.58368
WBGene00003452	1.20874	0.952436	1.36799
WBGene00003456	0.437775	0.0836981	0.0675341
WBGene00003457	0.624109	1.25159	1.23503
WBGene00003458	0.080462	1.1459	1.30674
WBGene00003462	0.135763	0.379326	0.247929
WBGene00003463	1.11636	1.27042	1.40627
WBGene00003464	0.388204	1.29077	1.59799
WBGene00003465	0.764191	2.01923	1.9482
WBGene00003467	0.593849	1.17862	1.41107
WBGene00003468	0.573856	0.137836	0.224199
WBGene00003469	0.875282	0.835001	1.17724
WBGene00003470	0.726834	1.33238	1.66591
WBGene00003471	0.432338	0.0140551	-0.0969035
WBGene00003472	-0.0346222	-0.130579	-0.0532697
WBGene00003473	1.45073	-4.13058	-0.514447
WBGene00003474	0.2607	-0.181634	0.164208
WBGene00003475	0.0489986	0.155691	0.0590073
WBGene00003476	-0.0283278	-0.119525	-0.0654626
WBGene00003477	0.0118101	-0.036172	-0.0428081
WBGene00003478	-0.0179812	-0.0562778	-0.0468627
WBGene00003479	-0.0982844	-0.0484823	0.102483
WBGene00003480	0.667641	0.154618	-0.14533
WBGene00003482	0.248799	0.646775	0.68748
WBGene00003485	0.310879	-0.146668	-0.0336558
WBGene00003495	0.524816	0.320783	0.311436
WBGene00003497	0.530169	-0.295328	-0.00488573
WBGene00003499	-0.0416357	-0.180724	-0.0424062
WBGene00003504	-0.0940344	-0.0775695	0.0211804
WBGene00003507	-0.184374	-0.0982953	-0.0382766
WBGene00003508	-0.0842103	-0.0961435	-0.0466615
WBGene00003509	-0.13499	-0.0941524	-0.0316006
WBGene00003510	-0.0445639	0.0575034	0.0848106
WBGene00003511	0.56237	0.368451	-0.07535
WBGene00003514	1.05261	0.546311	0.507697
WBGene00003515	0.837312	-0.00638581	0.112241
WBGene00003516	0.134445	0.264219	0.0841761
WBGene00003517	0.273922	0.815733	0.633443
WBGene00003518	-0.127435	0.392602	0.0599446
WBGene00003519	0.0929971	0.336329	0.00731799
WBGene00003520	-0.191954	0.16477	0.94567
WBGene00003522	-0.237948	0.490458	0.209825
WBGene00003523	-0.0863793	0.355417	0.217125
WBGene00003524	0.16885	-0.385857	-0.20339
[truncated: 13,973 more rows]
