# Supplementary material for: Ferritin-mediated iron detoxification promotes hypothermia survival in Caenorhabditis elegans and murine neurons
Source: Nat Commun. 2022 Aug 19;13:4883. doi: 10.1038/s41467-022-32500-z (PMC9391379; doi:10.1038/s41467-022-32500-z)
Supplement: Supplementary file 5 — Supplementary Data 2 [file 41467_2022_32500_MOESM5_ESM.xlsx]

## Sheet: Figure 1B
		1st replicate		2nd replicate		3rd replicate
	wt												Wilcoxon signed rank test
	Days at 4°C	Total	Survival	Total	Survival	Total	Survival	Total animals	Average Survival	St.Dev. (+/-)	SEM (+/-)			ets-4(rrr16)	rege-1(rrr13)	rege-1(rrr13); ets-4(rrr16)
	3	68	0.985294	86	1	75	0.973333	229	0.986209	0.0133569	0.00771159		wt	0.0055	0.0055	0.0064
	5	75	0.986667	125	1	63	1	263	0.995556	0.007698	0.00444444		rege-1(rrr13); ets-4(rrr16)	1	0.0022
	7	93	0.72043	117	0.119658	90	0.333333	300	0.391141	0.304529	0.17582		rege-1(rrr13)	0.0022
	9	117	0.0598291	111	0.018018	58	0.0344828	286	0.0374433	0.0210622	0.0121602
	11	119	0	124	0	84	0	327	0	0	0
	ets-4(rrr16)
	Days at 4°C	Total	Survival	Total	Survival	Total	Survival	Total animals	Average Survival	St.Dev. (+/-)	SEM (+/-)
	3	81	1	125	1	78	1	284	1	0	0
	5	91	0.978022	126	1	73	1	290	0.992674	0.012689	0.00732601
	7	83	0.975904	105	0.8	67	0.820896	255	0.8656	0.0960956	0.0554808
	9	95	0.831579	104	0.451923	65	0.338462	264	0.540655	0.258256	0.149104
	11	105	0.580952	109	0.174312	77	0.38961	291	0.381625	0.203438	0.117455
	rege-1(rrr13)
	Days at 4°C	Total	Survival	Total	Survival	Total	Survival	Total animals	Average Survival	St.Dev. (+/-)	SEM (+/-)
	3	59	0.338983	103	0.572816	70	0.171429	232	0.361076	0.201603	0.116396
	5	146	0.0342466	136	0.0588235	72	0.0694444	354	0.0541715	0.0180542	0.0104236
	7	129	0.0155039	102	0.0588235	57	0	288	0.0247758	0.0304882	0.0176024
	9	80	0	97	0.0309278	69	0	246	0.0103093	0.0178562	0.0103093
	11	105	0	126	0	81	0	312	0	0	0
	rege-1(rrr13); ets-4(rrr16)
	Days at 4°C	Total	Survival	Total	Survival	Total	Survival	Total animals	Average Survival	St.Dev. (+/-)	SEM (+/-)
	3	79	0.987342	123	1	70	1	272	0.995781	0.00730823	0.00421941
	5	92	0.967391	93	1	81	0.975309	266	0.9809	0.0170082	0.00981969
	7	90	0.811111	111	0.972973	81	0.987654	282	0.923913	0.0979645	0.0565599
	9	95	0.568421	111	0.702703	53	0.54717	259	0.606098	0.0843343	0.0486904
	11	111	0.333333	95	0.536842	82	0.170732	288	0.346969	0.183436	0.105907

## Sheet: Figure 2A
		1st replicate		2nd replicate		3rd replicate
	wt
	Days at 4°C	Total	Survival	Total	Survival	Total	Survival	Total animals	Avarage survival	St. Dev. (+/-)	SEM (+/-)		Wilcoxon signed rank test
	3	213	0.976526	150	0.98	102	1	465	0.985509	0.0126696	0.00731478			daf-2(e1370)	daf-2(e1370); ets-4(rrr16)	ets-4(rrr16)
	5	177	0.751412	197	0.624365	136	0.963235	510	0.779671	0.171193	0.0988384		daf-2(e1370); ets-4(rrr16)	4.9e-06
	7	157	0.0573248	188	0	151	0.807947	496	0.288424	0.450832	0.260288		ets-4(rrr16)	0.0084	4.9e-06
	9	196	0.00510204	262	0.00381679	167	0.335329	625	0.114749	0.191029	0.110291		wt	4.9e-06	4.9e-06	4.9e-06
	11	163	0	242	0	127	0.102362	532	0.0341207	0.0590988	0.0341207
	13	164	0	169	0	167	0.0479042	500	0.0159681	0.0276575	0.0159681
	15	157	0	221	0	178	0.0224719	556	0.00749064	0.0129742	0.00749064
	17	159	0	305	0	154	0	618	0	0	0
	19	162	0	216	0	140	0	518	0	0	0
	21	135	0	184	0	113	0	432	0	0	0
	23	143	0	110	0	71	0	324	0	0	0
	daf-2(e1370)
	Days at 4°C	Total	Survival	Total	Survival	Total	Survival	Total animals	Avarage survival	St. Dev. (+/-)	SEM (+/-)
	3	183	1	172	1	132	1	487	1	0	0
	5	166	0.987952	148	1	84	0.988095	398	0.992016	0.00691499	0.00399237
	7	155	0.974194	210	0.980952	126	0.992063	491	0.982403	0.00902287	0.00520936
	9	173	0.953757	169	0.964497	107	0.971963	449	0.963406	0.00915164	0.0052837
	11	161	0.906832	184	0.913043	116	0.948276	461	0.922717	0.0223512	0.0129045
	13	124	0.524194	168	0.666667	180	0.816667	472	0.669176	0.146253	0.084439
	15	146	0.0821918	215	0.297674	197	0.482234	558	0.287367	0.20022	0.115597
	17	170	0.0352941	170	0.0529412	206	0.160194	546	0.0828098	0.0675952	0.0390261
	19	176	0.00568182	183	0.010929	142	0.0211268	501	0.0125792	0.0078536	0.00453428
	21	121	0.0330579	151	0.013245	153	0.0261438	425	0.0241489	0.0100559	0.00580579
	23	143	0	189	0.00529101	159	0	491	0.00176367	0.00305476	0.00176367
	ets-4(rrr16)
	Days at 4°C	Total	Survival	Total	Survival	Total	Survival	Total animals	Avarage survival	St. Dev. (+/-)	SEM (+/-)
	3	201	0.985075	198	0.989899	190	1	589	0.991658	0.00761656	0.00439742
	5	173	0.99422	266	0.906015	98	0.979592	537	0.959942	0.0472715	0.0272922
	7	209	0.732057	174	0.436782	134	0.985075	517	0.717971	0.274418	0.158435
	9	237	0.805907	231	0.168831	144	0.881944	612	0.618894	0.391616	0.2261
	11	160	0.3125	227	0.110132	141	0.588652	528	0.337095	0.240206	0.138683
	13	203	0.221675	195	0.0615385	130	0.361538	528	0.214917	0.150114	0.0866684
	15	177	0.158192	321	0.0373832	170	0.176471	668	0.124015	0.0755802	0.0436363
	17	197	0.0862944	207	0.0193237	102	0.245098	506	0.116905	0.115958	0.0669485
	19	147	0.0884354	248	0.00806452	160	0.13125	555	0.0759166	0.0625396	0.0361073
	21	185	0.0756757	232	0	119	0.0672269	536	0.0476342	0.0414681	0.0239416
	23	173	0	196	0	131	0.0534351	500	0.0178117	0.0308508	0.0178117
	daf-2(e1370); ets-4(rrr16)
	Days at 4°C	Total	Survival	Total	Survival	Total	Survival	Total animals	Avarage survival	St. Dev. (+/-)	SEM (+/-)
	3	66	1	145	1	215	1	426	1	0	0
	5	95	0.989474	124	0.991935	217	1	436	0.993803	0.00550606	0.00317893
	7	63	0.984127	113	0.982301	197	1	373	0.988809	0.00973435	0.00562013
	9	50	1	115	0.973913	163	0.98773	328	0.987214	0.0130511	0.00753507
	11	100	0.92	110	0.981818	221	0.977376	431	0.959731	0.0344799	0.019907
	13	97	0.835052	115	0.904348	166	0.849398	378	0.862932	0.0365771	0.0211178
	15	71	0.211268	91	0.681319	228	0.701754	390	0.531447	0.277472	0.160198
	17	70	0.128571	94	0.308511	211	0.379147	375	0.272076	0.1292	0.0745936
	19	68	0	114	0.140351	222	0.265766	404	0.135372	0.132953	0.0767603
	21	81	0.0617284	95	0.126316	225	0.2	401	0.129348	0.0691857	0.0399444
	23	76	0.0263158	86	0.0930233	198	0.186869	360	0.102069	0.0806578	0.0465678
		Fig 2A and S1A share wt and ets-4(-)

## Sheet: Figure 2B
		1st replicate		2nd replicate		3rd replicate
	wt
	Days at 4°C	Total	Survival	Total	Survival	Total	Survival	Total animals	Average Survival	St. Dev. (+/-)	SEM (+/-)
	9	94	0.340426	66	0.166667	100	0.09	260	0.199031	0.128311	0.0740806
	11	75	0	87	0.149425	91	0.197802	253	0.115742	0.103113	0.0595324
	age-1(hx546)											vs. wt
	Days at 4°C	Total	Survival	Total	Survival	Total	Survival	Total	Average Survival	St. Dev. (+/-)	SEM (+/-)	p val	symbol
	9	50	1	53	1	110	0.972727	213	0.990909	0.0157459	0.00909091	0.00722379	**
	11	63	1	84	0.845238	112	1	259	0.948413	0.0893518	0.0515873	0.0112629	**
	daf-16(mu86); age-1(hx546)											vs. wt
	Days at 4°C	Total	Survival	Total	Survival	Total	Survival	Total animals	Average Survival	St. Dev. (+/-)	SEM (+/-)	p val	symbol
	9	63	0.111111	112	0	130	0.0307692	305	0.0472934	0.057369	0.033122	0.0925001	n.s.
	11	60	0	127	0.00787402	182	0.0604396	369	0.0227712	0.0328585	0.0189709	0.183595	n.s.
	Two tailed, paired, student t.test:
	p < 0.01	**

## Sheet: Figure 2C
		1st replicate		2nd replicate		3rd replicate		4th replicate
	wt
	Days at 4°C	Total	Survival	Total	Survival	Total	Survival	Total	Survival	Total animals	Average Survival	St. Dev. (+/-)	SEM (+/-)		Wilcoxon signed rank test
	3	108	0.990741	105	1	86	1	92	1	391	0.997685	0.00462963	0.00231481			age-1(hx546)	age-1(hx546); ets-4(rrr16)	ets-4(rrr16)
	5	103	0.970874	106	1	150	1	94	1	453	0.992718	0.0145631	0.00728155		age-1(hx546);ets-4(rrr16)	0.6701
	7	116	0.965517	97	1	137	0.810219	120	0.7	470	0.868934	0.139634	0.0698169		ets-4(rrr16)	0.0283	0.0042
	9	103	0.592233	124	0.112903	112	0.0178571	121	0.0165289	460	0.184881	0.275291	0.137646		wt	5.4e-06	1.7e-06	1.7e-06
	11	102	0.0392157	96	0.104167	149	0	89	0	436	0.0358456	0.049156	0.024578
	13	105	0	100	0.08	129	0	154	0	488	0.02	0.04	0.02
	15	94	0.0106383	146	0	155	0	128	0	523	0.00265957	0.00531915	0.00265957
	17	95	0	78	0.0128205	135	0	110	0	418	0.00320513	0.00641026	0.00320513
	19	96	0	79	0	119	0	129	0	423	0	0	0
	21	105	0	90	0	126	0	143	0	464	0	0	0
	ets-4(rrr16)
	Days at 4°C	Total	Survival	Total	Survival	Total	Survival	Total	Survival	Total animals	Average Survival	St. Dev. (+/-)	SEM (+/-)
	3	95	1	92	1	97	0.989691	101	1	385	0.997423	0.00515464	0.00257732
	5	80	1	76	1	147	1	79	1	382	1	0	0
	7	75	0.986667	77	0.987013	154	0.974026	68	1	374	0.986926	0.0106053	0.00530263
	9	107	0.897196	84	0.821429	141	0.631206	91	1	423	0.837458	0.155762	0.0778811
	11	80	0.7125	94	0.468085	181	0.519337	66	0.909091	421	0.652253	0.200981	0.10049
	13	74	0.27027	81	0.518519	150	0.333333	96	0.625	401	0.436781	0.163844	0.081922
	15	62	0.290323	83	0.39759	135	0.237037	91	0.505495	371	0.357611	0.119071	0.0595355
	17	80	0.35	67	0.134328	142	0.169014	67	0.41791	356	0.267813	0.137675	0.0688376
	19	84	0.261905	75	0.373333	149	0.0738255	86	0.174419	394	0.220871	0.127422	0.0637108
	21	80	0.2625	80	0.2125	133	0.150376	104	0.192308	397	0.204421	0.0465691	0.0232845
	age-1(hx546)
	Days at 4°C	Total	Survival	Total	Survival	Total	Survival	Total	Survival	Total animals	Average Survival	St. Dev. (+/-)	SEM (+/-)
	3	94	1	100	1	110	1	105	1	409	1	0	0
	5	83	1	88	1	158	1	99	1	428	1	0	0
	7	83	0.987952	99	1	128	0.992188	114	1	424	0.995035	0.00598839	0.00299419
	9	99	1	91	1	103	0.990291	89	0.988764	382	0.994764	0.00607827	0.00303914
	11	117	1	104	0.942308	116	0.982759	105	0.990476	442	0.978886	0.0253844	0.0126922
	13	94	0.882979	111	0.990991	125	0.984	107	0.738318	437	0.899072	0.117987	0.0589935
	15	99	0.616162	98	0.77551	133	0.210526	101	0.613861	431	0.554015	0.24117	0.120585
	17	90	0.633333	87	0.735632	143	0.0559441	132	0.242424	452	0.416833	0.321022	0.160511
	19	96	0.09375	95	0.252632	128	0	73	0	392	0.0865954	0.119187	0.0595936
	21	100	0.16	100	0.38	110	0	102	0	412	0.135	0.179907	0.0899537
	age-1(hx546); ets-4(rrr16)
	Days at 4°C	Total	Survival	Total	Survival	Total	Survival	Total	Survival	Total animals	Average Survival	St. Dev. (+/-)	SEM (+/-)
	3	105	1	85	1	107	1	127	1	424	1	0	0
	5	83	1	104	1	134	1	134	1	455	1	0	0
	7	85	1	110	1	125	1	93	1	413	1	0	0
	9	101	1	106	1	100	0.99	113	1	420	0.9975	0.005	0.0025
	11	95	0.968421	88	0.931818	114	0.850877	164	0.987805	461	0.93473	0.0605304	0.0302652
	13	91	0.956044	91	0.989011	107	0.747664	125	0.912	414	0.90118	0.107096	0.053548
	15	107	0.897196	112	0.732143	129	0.581395	147	0.489796	495	0.675133	0.178605	0.0893023
	17	90	0.633333	102	0.509804	132	0.0151515	128	0.0859375	452	0.311057	0.306377	0.153189
	19	94	0.0851064	78	0.551282	109	0.137615	102	0.127451	383	0.225364	0.218466	0.109233
	21	110	0.0363636	79	0.35443	103	0.0873786	97	0.0412371	389	0.129852	0.151473	0.0757364
	* Fig 2C and 2D share wt control and ets-4(-)

## Sheet: Figure 2D
		1st replicate		2nd replicate		3rd replicate		4th replicate
	wt
	Days at 4°C	Total	Survival	Total	Survival	Total	Survival	Total	Survival	Total animals	Average Survival	St. Dev. (+/-)	SEM (+/-)		Wilcoxon signed rank test
	3	108	0.990741	105	1	94	1	112	1	419	0.997685	0.00462963	0.00231481			daf-16(mu86); ets-4(rrr16)	ets-4(rrr16)
	5	103	0.970874	106	1	92	1	114	1	415	0.992718	0.0145631	0.00728155		ets-4(rrr16)	7.5e-05
	7	116	0.965517	97	1	100	0.91	112	0.223214	425	0.774683	0.36951	0.184755		wt	0.64	7.9e-05
	9	103	0.592233	124	0.112903	82	0.0365854	111	0	420	0.18543	0.27525	0.137625
	11	102	0.0392157	96	0.104167	74	0	115	0	387	0.0358456	0.049156	0.024578
	13	105	0	100	0.08	113	0	120	0	438	0.02	0.04	0.02
	15	94	0.0106383	146	0	89	0	141	0.0070922	470	0.00443262	0.00531915	0.00265957
	ets-4(rrr16)
	Days at 4°C	Total	Survival	Total	Survival	Total	Survival	Total	Survival	Total animals	Average Survival	St. Dev. (+/-)	SEM (+/-)
	3	95	1	92	1	139	1	137	1	463	1	0	0
	5	80	1	76	1	147	1	107	1	410	1	0	0
	7	75	0.986667	77	0.987013	157	0.993631	154	0.74026	463	0.926892	0.124463	0.0622315
	9	107	0.897196	84	0.821429	147	0.863946	114	0.54386	452	0.781608	0.161503	0.0807517
	11	80	0.7125	94	0.468085	129	0.767442	116	0.301205	419	0.562308	0.217325	0.108662
	13	74	0.27027	81	0.518519	175	0.577143	170	0.158824	500	0.381189	0.199171	0.0995853
	15	62	0.290323	83	0.39759	136	0.198529	162	0.0987654	443	0.246302	0.127639	0.0638196
	daf-16(mu86); ets-4(rrr16)
	Days at 4°C	Total	Survival	Total	Survival	Total	Survival	Total	Survival	Total animals	Average Survival	St. Dev. (+/-)	SEM (+/-)
	3	88	1	84	1	115	1	143	0.993007	430	0.998252	0.0034965	0.00174825
	5	68	1	85	0.976471	120	0.991667	78	0.897436	351	0.966393	0.0469923	0.0234961
	7	99	0.969697	69	1	132	0.424242	104	0.153846	404	0.636946	0.416797	0.208399
	9	97	0.690722	79	0.632911	117	0.00854701	85	0.0235294	378	0.338927	0.373637	0.186818
	11	69	0.0144928	67	0.0149254	101	0	126	0	363	0.00735453	0.00849412	0.00424706
	13	97	0.0309278	79	0.0126582	113	0	91	0	380	0.0108965	0.0146268	0.00731338
	15	78	0.141026	83	0.0120482	122	0	116	0	399	0.0382685	0.0687398	0.0343699
	* Fig 2C and 2D share wt control and ets-4(-)

## Sheet: Figure 2E
		1st replicate		2nd replicate		3rd replicate		4th replicate
	wt
	Days at 4°C	Total	Survival	Total	Survival	Total	Survival	Total	Survival	Total animals	Average Survival	St. Dev. (+/-)	SEM (+/-)		Wilcoxon signed rank test
	3	149	0.993289	162	1	106	0.95283	161	1	578	0.98653	0.022688	0.011344			daf-16(mu86); pqm-1(ok485); ets-4 (rrr16)	ets-4(rrr16)	pqm-1(ok485); ets-4(rrr16)
	5	227	1	150	1	105	0.961905	141	1	623	0.990476	0.0190476	0.00952381		ets-4(rrr16)	7.5e-05
	7	137	0.547445	172	0.616279	135	0.192593	119	0.512605	563	0.46723	0.188091	0.0940455		pqm-1(ok485); ets-4(rrr16)	0.0100	7.5e-05
	9	170	0	155	0.00645161	136	0.183824	141	0.0070922	602	0.0493418	0.0897117	0.0448558		wt	0.0796	7.5e-05	0.0095
	11	146	0.0342466	96	0	115	0	104	0	461	0.00856164	0.0171233	0.00856164
	13	162	0.00617284	162	0	117	0	137	0	578	0.00154321	0.00308642	0.00154321
	15	126	0	149	0	121	0	108	0	504	0	0	0
	ets-4(rrr16)
	Days at 4°C	Total	Survival	Total	Survival	Total	Survival	Total	Survival	Total animals	Average Survival	St. Dev. (+/-)	SEM (+/-)
	3	135	1	120	1	140	1	110	0.981818	505	0.995455	0.00909091	0.00454545
	5	130	1	139	1	117	1	95	1	481	1	0	0
	7	181	0.977901	156	0.99359	115	0.956522	101	0.891089	553	0.954775	0.0450937	0.0225468
	9	153	0.980392	176	0.727273	134	0.940299	126	0.634921	589	0.820721	0.166381	0.0831906
	11	168	0.744048	193	0.321244	151	0.609272	128	0.445312	640	0.529969	0.185159	0.0925795
	13	176	0.528409	177	0.299435	181	0.513812	108	0.333333	642	0.418747	0.119155	0.0595777
	15	177	0.446328	147	0.258503	175	0.542857	110	0.127273	609	0.34374	0.186454	0.093227
	pqm-1(ok485); ets-4(rrr16)
	Days at 4°C	Total	Survival	Total	Survival	Total	Survival	Total	Survival	Total animals	Average Survival	St. Dev. (+/-)	SEM (+/-)
	3	139	0.992806	148	1	105	1	94	1	486	0.998201	0.00359712	0.00179856
	5	136	1	79	0.962025	102	1	86	1	403	0.990506	0.0189873	0.00949367
	7	109	0.614679	98	0.918367	110	0.218182	99	0.808081	416	0.639827	0.307848	0.153924
	9	148	0.0945946	125	0.176	92	0.326087	120	0	485	0.14917	0.138142	0.069071
	11	126	0.015873	103	0	112	0	92	0.0326087	433	0.0121204	0.0155741	0.00778707
	13	110	0.0181818	106	0	92	0	124	0	432	0.00454545	0.00909091	0.00454545
	15	102	0	74	0	112	0	98	0.0102041	386	0.00255102	0.00510204	0.00255102
	daf-16(mu86); pqm-1(ok485); ets-4 (rrr16)
	Days at 4°C	Total	Survival	Total	Survival	Total	Survival	Total	Survival	Total animals	Average Survival	St. Dev. (+/-)	SEM (+/-)
	3	171	0.994152	152	1	92	0.98913	139	0.971223	554	0.988626	0.0124234	0.0062117
	5	168	1	101	1	113	0.964602	148	0.864865	530	0.957367	0.0638857	0.0319428
	7	123	0.674797	151	0.119205	127	0.00787402	166	0.156627	567	0.239626	0.296913	0.148457
	9	136	0.0147059	147	0	125	0	161	0	569	0.00367647	0.00735294	0.00367647
	11	144	0.0138889	154	0	96	0	103	0.00970874	497	0.00589941	0.00702255	0.00351128
	13	145	0.00689655	131	0	125	0	135	0	536	0.00172414	0.00344828	0.00172414
	15	103	0	128	0	97	0	145	0	473	0	0	0

## Sheet: Figure 4C
		1st replicate		2nd replicate		3rd replicate
	wt day 5 at 4°C											Treatment vs. control
	RNAi condition	Total	Survival	Total	Survival	Total	Survival	Total animals	Average Survival	St. Dev. (+/-)	SEM (+/-)	p val	symbol
	EV	41	1	110	0.590909	131	0.99187	282	0.860926	0.233877	0.135029	-	-
	asp-13	65	0.892308	114	0.377193	126	0.944444	305	0.737982	0.313538	0.181021	0.127162	n.s.
	ftn-1,-2	72	0.361111	104	0.201923	132	0.962121	308	0.508385	0.400927	0.231475	0.184298	n.s.
	fmo-2	45	0.866667	104	0.673077	131	0.984733	280	0.841492	0.157346	0.0908436	0.785299	n.s.
	oac-14	53	0.716981	109	0.798165	126	0.47619	288	0.663779	0.167451	0.0966778	0.452495	n.s.
	nhr-58	70	0.871429	91	0.901099	168	0.97619	329	0.916239	0.0539971	0.0311752	0.71499	n.s.
	ets-4(rrr16) day 5 at 4°C											Treatment vs. control
	RNAi condition	Total	Survival	Total	Survival	Total	Survival	Total animals	Average Survival	St. Dev. (+/-)	SEM (+/-)	p val	symbol
	EV	53	0.981132	98	0.94898	91	0.923077	242	0.951063	0.0290836	0.0167914	-	-
	asp-13	39	0.666667	108	0.925926	97	0.989691	244	0.860761	0.171088	0.0987775	0.514669	n.s.
	ftn-1,-2	58	0.448276	120	0.341667	108	0.87963	286	0.556524	0.28485	0.164458	0.155412	n.s.
	fmo-2	37	0.810811	107	0.82243	92	0.98913	236	0.874124	0.099768	0.0576011	0.400346	n.s.
	oac-14	52	0.653846	100	0.81	115	1	267	0.821282	0.173352	0.100085	0.38211	n.s.
	nhr-58	50	1	91	0.725275	94	0.957447	235	0.894241	0.147867	0.0853713	0.566654	n.s.
	wt day 7 at 4°C											Treatment vs. control
	RNAi condition	Total	Survival	Total	Survival	Total	Survival	Total animals	Average Survival	St. Dev. (+/-)	SEM (+/-)	p val	symbol
	EV	93	0.11828	121	0.0495868	93	0.107527	307	0.0917977	0.036949	0.0213325	-	-
	asp-13	124	0.282258	98	0.112245	105	0.12381	327	0.172771	0.0949949	0.0548453	0.204464	n.s.
	ftn-1,-2	91	0	130	0.107692	93	0.0322581	314	0.0466501	0.0552699	0.0319101	0.484733	n.s.
	fmo-2	143	0.517483	134	0.0671642	112	0.375	389	0.319882	0.230163	0.132885	0.178421	n.s.
	oac-14	100	0.26	136	0.242647	106	0.198113	342	0.233587	0.0319227	0.0184306	0.0408769	*
	nhr-58	91	0.252747	161	0.0559006	97	0.0103093	349	0.106319	0.128843	0.0743876	0.84853	n.s.
	ets-4(rrr16) day 7 at 4°C											Treatment vs. control
	RNAi condition	Total	Survival	Total	Survival	Total	Survival	Total animals	Average Survival	St. Dev. (+/-)	SEM (+/-)	p val	symbol
	EV	73	0.767123	113	0.575221	96	0.833333	282	0.725226	0.13406	0.0773994	-	-
	asp-13	77	0.87013	112	0.428571	101	0.851485	290	0.716729	0.249726	0.144179	0.918294	n.s.
	ftn-1,-2	69	0.463768	98	0.306122	89	0.494382	256	0.421424	0.101021	0.0583243	0.0043772	*
	fmo-2	74	0.824324	72	0.944444	86	0.825581	232	0.864783	0.0689914	0.0398322	0.353184	n.s.
	oac-14	72	0.916667	113	0.584071	107	0.775701	292	0.758813	0.16694	0.0963828	0.637564	n.s.
	nhr-58	75	0.933333	117	0.589744	93	0.795699	285	0.772925	0.172923	0.0998373	0.516955	n.s.
	Two tailed, paired, student t.test:
	p < 0.05	*

## Sheet: Figure 5D
		1st replicate		2nd replicate		3rd replicate
	wt
	Days at 4°C	Total	Survival	Total	Survival	Total	Survival	Total animals	Average Survival	St. Dev. (+/-)	SEM (+/-)		Wilcoxon signed rank test
	3	94	1	92	1	86	1	272	1	0	0			ets-4(rrr16)	ftn-1(ok3625)	ftn-1(ok3625); ets-4 (rrr16)
	5	92	1	94	1	150	1	336	1	0	0		ftn-1(ok3625)	0.0017
	7	100	0.91	120	0.7	137	0.810219	357	0.80674	0.105043	0.0606467		ftn-1(ok3625); ets-4 (rrr16)	0.0018	0.3627
	9	82	0.0365854	121	0.0165289	112	0.0178571	315	0.0236571	0.0112158	0.00647547		wt	0.0018	0.3627	0.1458
	11	74	0	98	0	149	0	321	0	0	0
	13	113	0	154	0	129	0	396	0	0	0
	15	89	0	128	0	155	0	372	0	0	0
	ets-4(rrr16)
	Days at 4°C	Total	Survival	Total	Survival	Total	Survival	Total	Average Survival	St. Dev. (+/-)	SEM (+/-)
	3	139	1	101	1	97	0.989691	337	0.996564	0.00595206	0.00343643
	5	147	1	79	1	147	1	373	1	0	0
	7	157	0.993631	68	1	154	0.974026	379	0.989219	0.0135374	0.0078158
	9	147	0.863946	99	0.919192	141	0.631206	387	0.804781	0.152838	0.0882409
	11	129	0.767442	66	0.909091	181	0.519337	376	0.731957	0.197285	0.113903
	13	175	0.577143	96	0.625	150	0.333333	421	0.511825	0.15642	0.090309
	15	136	0.198529	91	0.505495	135	0.237037	362	0.313687	0.167222	0.0965458
	ftn-1(ok3625)
	Days at 4°C	Total	Survival	Total	Survival	Total	Survival	Total animals	Average Survival	St. Dev. (+/-)	SEM (+/-)
	3	101	1	107	1	133	1	341	1	0	0
	5	121	0.991736	97	0.979381	133	1	351	0.990372	0.0103767	0.00599096
	7	84	0.845238	158	0.917722	131	0.923664	373	0.895541	0.043665	0.02521
	9	113	0.00884956	134	0.171642	104	0.0769231	351	0.0858048	0.0817587	0.0472034
	11	111	0	109	0	134	0	354	0	0	0
	13	120	0	110	0	135	0	365	0	0	0
	15	119	0	96	0	179	0	394	0	0	0
	ftn-1(ok3625); ets-4 (rrr16)
	Days at 4°C	Total	Survival	Total	Survival	Total	Survival	Total animals	Average Survival	St. Dev. (+/-)	SEM (+/-)
	3	50	1	97	1	92	1	239	1	0	0
	5	56	1	116	1	153	1	325	1	0	0
	7	68	0.5	134	0.902985	161	0.826087	363	0.743024	0.213948	0.123523
	9	47	0.12766	80	0.35	144	0.631944	271	0.369868	0.252729	0.145913
	11	46	0.0217391	119	0.0504202	137	0	302	0.0240531	0.0252896	0.014601
	13	51	0	108	0	147	0	306	0	0	0
	15	42	0	93	0.0107527	165	0	300	0.00358423	0.00620807	0.00358423

## Sheet: Figure 6G
		1st replicate		2nd replicate		3rd replicate
	wt
	Days at 4°C	Total	Survival	Total	Survival	Total	Survival	Total animals	Avarage survival	St. Dev. (+/-)	SEM (+/-)		Wilcoxon signed rank test
	3	112	0.982143	79	0.974684	86	1	277	0.985609	0.0130092	0.00751089			ets-4(rrr16)	ftn-1(syb2550)	ftn-1(syb2550); ets-4 (rrr16)
	5	136	0.779412	77	0.727273	97	0.969072	310	0.825252	0.127251	0.0734683		ftn-1(syb2550)	0.00023
	7	126	0.277778	88	0.0795455	84	0.333333	298	0.230219	0.133411	0.0770248		ftn-1(syb2550); ets-4(rrr16)	0.00023	0.31517
	9	127	0.173228	83	0.0240964	58	0.0172414	268	0.071522	0.0881469	0.0508916		wt	0.00023	0.01294	0.00582
	11	108	0	71	0	82	0	261	0	0	0
	13	132	0	73	0	76	0	281	0	0	0
	15	116	0	90	0	74	0	280	0	0	0
	ftn-1(syb2550)
	Days at 4°C	Total	Survival	Total	Survival	Total	Survival	Total animals	Avarage survival	St. Dev. (+/-)	SEM (+/-)
	3	153	0.993464	147	0.993197	96	0.979167	396	0.988609	0.00817868	0.00472196
	5	114	0.5	123	0.650407	113	0.876106	350	0.675504	0.189305	0.109295
	7	113	0.141593	169	0.0414201	87	0.126437	369	0.10315	0.053994	0.0311735
	9	97	0.0824742	159	0.00628931	94	0.0106383	350	0.0331339	0.0427852	0.0247021
	11	130	0	117	0	104	0	351	0	0	0
	13	101	0	135	0	86	0	322	0	0	0
	15	95	0	110	0	103	0	308	0	0	0
	ets-4(rrr16)
	Days at 4°C	Total	Survival	Total	Survival	Total	Survival	Total animals	Avarage survival	St. Dev. (+/-)	SEM (+/-)
	3	132	1	127	0.992126	102	0.980392	361	0.990839	0.00986704	0.00569674
	5	115	0.921739	107	0.981308	90	0.977778	312	0.960275	0.0334198	0.0192949
	7	127	0.913386	96	0.520833	101	0.891089	324	0.775103	0.220486	0.127298
	9	96	0.90625	103	0.368932	103	0.553398	302	0.609527	0.273021	0.157629
	11	102	0.245098	93	0.365591	95	0.4	290	0.336896	0.08134	0.0469617
	13	97	0.309278	89	0.146067	99	0.333333	285	0.262893	0.101886	0.0588241
	15	172	0.174419	98	0.173469	86	0.151163	356	0.16635	0.0131613	0.00759868
	ftn-1(syb2550); ets-4(rrr16)
	Days at 4°C	Total	Survival	Total	Survival	Total	Survival	Total animals	Avarage survival	St. Dev. (+/-)	SEM (+/-)
	3	98	0.94898	74	0.932432	130	0.961538	302	0.94765	0.0145985	0.00842844
	5	102	0.323529	81	0.481481	134	0.850746	317	0.551919	0.270574	0.156216
	7	113	0.185841	94	0.0957447	130	0.3	337	0.193862	0.102364	0.0590997
	9	81	0.0493827	71	0	129	0	281	0.0164609	0.0285111	0.0164609
	11	85	0	96	0	134	0	315	0	0	0
	13	116	0.00862069	99	0	147	0.00680272	362	0.00514114	0.0045442	0.00262359
	15	104	0	83	0	126	0	313	0	0	0

## Sheet: Figure 7A
		1st replicate		2nd replicate		3rd replicate
	wt												Wilcoxon signed rank test
	Days at 4°C	Total	Survival	Total	Survival	Total	Survival	Total animals	Avarage survival	St. Dev. (+/-)	SEM (+/-)			sybSi67;unc-119(ed3)	sybSi72;unc-119(ed3)
	3	94	1	105	1	50	0.96	249	0.986667	0.023094	0.0133333		sybSi72;unc-119(ed3)	0.0938
	5	100	0.93	85	0.988235	88	0.977273	273	0.965169	0.0309468	0.0178672		wt	0.0013	0.0013
	7	61	0.0327869	105	0.733333	112	0.205357	278	0.323826	0.36499	0.210727
	9	98	0.0102041	97	0.0927835	70	0.0142857	265	0.0390911	0.0465438	0.026872
	11	92	0	91	0	93	0.0107527	276	0.00358423	0.00620807	0.00358423
	13	127	0	99	0	81	0	307	0	0	0
	sybSi67[Pdpy-30::ftn-1::unc-54 3'UTR];unc-119(ed3)
	Days at 4°C	Total	Survival	Total	Survival	Total	Survival	Total animals	Avarage survival	St. Dev. (+/-)	SEM (+/-)
	3	103	1	83	1	67	1	253	1	0	0
	5	93	0.978495	83	0.987952	59	0.983051	235	0.983166	0.00472964	0.00273066
	7	100	0.79	67	1	91	0.989011	258	0.926337	0.118199	0.0682423
	9	85	0.2	93	0.860215	55	0.618182	233	0.559466	0.334001	0.192836
	11	80	0.0625	68	0.220588	122	0.131148	270	0.138079	0.0792717	0.0457675
	13	115	0.00869565	47	0	83	0.0120482	245	0.00691461	0.00621842	0.00359021
	sybSi72[Pvit-5::ftn-1::unc-54 3'UTR];unc-119(ed3)
	Days at 4°C	Total	Survival	Total	Survival	Total	Survival	Total animals	Avarage survival	St. Dev. (+/-)	SEM (+/-)
	3	92	1	87	1	53	1	232	1	0	0
	5	109	0.972477	78	1	74	0.972973	261	0.981817	0.0157492	0.00909279
	7	142	0.830986	91	0.978022	71	1	304	0.936336	0.0918952	0.0530557
	9	95	0.494737	100	0.76	71	0.84507	266	0.699936	0.182727	0.105498
	11	117	0.111111	86	0.186047	89	0.696629	292	0.331262	0.318628	0.18396
	13	94	0	85	0.0352941	71	0.239437	250	0.0915769	0.129261	0.0746286

[truncated: 3 more sheets: Figure 7C, S1, S5D]
