# Supplementary material for: Ferritin-mediated iron detoxification promotes hypothermia survival in Caenorhabditis elegans and murine neurons
Source: Nat Commun. 2022 Aug 19;13:4883. doi: 10.1038/s41467-022-32500-z (PMC9391379; doi:10.1038/s41467-022-32500-z)
Supplement: Supplementary file 7 — Source Data [file 41467_2022_32500_MOESM7_ESM.xlsx]

## Sheet: Figure 1B
		1st replicate		2nd replicate		3rd replicate
	wt
	Days at 4°C	Total	Survival	Total	Survival	Total	Survival	Total animals	Average Survival	St.Dev. (+/-)	SEM (+/-)
	3	68	0.985294	86	1	75	0.973333	229	0.986209	0.0133569	0.00771159
	5	75	0.986667	125	1	63	1	263	0.995556	0.007698	0.00444444
	7	93	0.72043	117	0.119658	90	0.333333	300	0.391141	0.304529	0.17582
	9	117	0.0598291	111	0.018018	58	0.0344828	286	0.0374433	0.0210622	0.0121602
	11	119	0	124	0	84	0	327	0	0	0
	ets-4(rrr16)
	Days at 4°C	Total	Survival	Total	Survival	Total	Survival	Total animals	Average Survival	St.Dev. (+/-)	SEM (+/-)
	3	81	1	125	1	78	1	284	1	0	0
	5	91	0.978022	126	1	73	1	290	0.992674	0.012689	0.00732601
	7	83	0.975904	105	0.8	67	0.820896	255	0.8656	0.0960956	0.0554808
	9	95	0.831579	104	0.451923	65	0.338462	264	0.540655	0.258256	0.149104
	11	105	0.580952	109	0.174312	77	0.38961	291	0.381625	0.203438	0.117455
	rege-1(rrr13)
	Days at 4°C	Total	Survival	Total	Survival	Total	Survival	Total animals	Average Survival	St.Dev. (+/-)	SEM (+/-)
	3	59	0.338983	103	0.572816	70	0.171429	232	0.361076	0.201603	0.116396
	5	146	0.0342466	136	0.0588235	72	0.0694444	354	0.0541715	0.0180542	0.0104236
	7	129	0.0155039	102	0.0588235	57	0	288	0.0247758	0.0304882	0.0176024
	9	80	0	97	0.0309278	69	0	246	0.0103093	0.0178562	0.0103093
	11	105	0	126	0	81	0	312	0	0	0
	rege-1(rrr13); ets-4(rrr16)
	Days at 4°C	Total	Survival	Total	Survival	Total	Survival	Total animals	Average Survival	St.Dev. (+/-)	SEM (+/-)
	3	79	0.987342	123	1	70	1	272	0.995781	0.00730823	0.00421941
	5	92	0.967391	93	1	81	0.975309	266	0.9809	0.0170082	0.00981969
	7	90	0.811111	111	0.972973	81	0.987654	282	0.923913	0.0979645	0.0565599
	9	95	0.568421	111	0.702703	53	0.54717	259	0.606098	0.0843343	0.0486904
	11	111	0.333333	95	0.536842	82	0.170732	288	0.346969	0.183436	0.105907

## Sheet: Figure 1C
Relative GFP fluorescence intensity
temperature:	20C	1 day at 4C
	0.881138	1.68695
	0.830252	1.65867
	0.862031	1.3069
	0.942433	1.25221
	0.957752	0.727645
	0.850323	0.714051
	0.896129	0.806723
	0.635808	2.00107
	0.76724	1.7716
	0.738952	1.89439
	0.764977	1.79698
	0.985792	1.57076
	0.660404	1.44095
	0.824169	1.89921
	0.686806	1.19365
	0.784534	1.94922
	0.667177	2.03171
	1.13394	2.03205
	1.16037	1.77496
	1.37369	0.882374
	0.781043	0.976996
	0.81011	0.945771
	0.742074	1.99379
	1.50181	1.37312
	1.12006	1.21384
	1.0325	1.3993
	1.00448	1.16709
	1.26206	1.20531
	1.49563	1.13535
	1.29827
	1.40638
	1.38403
	1.12798
	1.62966

## Sheet: Figure 1D
ets-4 qPCR
		20C	1day 4C
	REP1	1	4.93597
	REP2	1	3.64689
	REP3	1	2.77984

## Sheet: Figure 1E
relative ORO staining at 20C
		wt	ets4(rrr16)
	REP1	0.956045	0.967656
	REP2	1.0499	0.9951
	REP3	0.994058	1.01734

## Sheet: Figure 1F
Relative ORO, 3 days at 4°C
	1st replicate	2nd repliate	3rd replicate
wt, 3 days 4°C	0.978721	1.01582	1.00546
ets-4, 3 days 4°C	0.729519	0.619226	0.724675

## Sheet: Figure 2A
		1st replicate		2nd replicate		3rd replicate
	wt
	Days at 4°C	Total	Survival	Total	Survival	Total	Survival	Total animals	Avarage survival	St. Dev. (+/-)	SEM (+/-)
	3	213	0.976526	150	0.98	102	1	465	0.985509	0.0126696	0.00731478
	5	177	0.751412	197	0.624365	136	0.963235	510	0.779671	0.171193	0.0988384
	7	157	0.0573248	188	0	151	0.807947	496	0.288424	0.450832	0.260288
	9	196	0.00510204	262	0.00381679	167	0.335329	625	0.114749	0.191029	0.110291
	11	163	0	242	0	127	0.102362	532	0.0341207	0.0590988	0.0341207
	13	164	0	169	0	167	0.0479042	500	0.0159681	0.0276575	0.0159681
	15	157	0	221	0	178	0.0224719	556	0.00749064	0.0129742	0.00749064
	17	159	0	305	0	154	0	618	0	0	0
	19	162	0	216	0	140	0	518	0	0	0
	21	135	0	184	0	113	0	432	0	0	0
	23	143	0	110	0	71	0	324	0	0	0
	daf-2(e1370)
	Days at 4°C	Total	Survival	Total	Survival	Total	Survival	Total animals	Avarage survival	St. Dev. (+/-)	SEM (+/-)
	3	183	1	172	1	132	1	487	1	0	0
	5	166	0.987952	148	1	84	0.988095	398	0.992016	0.00691499	0.00399237
	7	155	0.974194	210	0.980952	126	0.992063	491	0.982403	0.00902287	0.00520936
	9	173	0.953757	169	0.964497	107	0.971963	449	0.963406	0.00915164	0.0052837
	11	161	0.906832	184	0.913043	116	0.948276	461	0.922717	0.0223512	0.0129045
	13	124	0.524194	168	0.666667	180	0.816667	472	0.669176	0.146253	0.084439
	15	146	0.0821918	215	0.297674	197	0.482234	558	0.287367	0.20022	0.115597
	17	170	0.0352941	170	0.0529412	206	0.160194	546	0.0828098	0.0675952	0.0390261
	19	176	0.00568182	183	0.010929	142	0.0211268	501	0.0125792	0.0078536	0.00453428
	21	121	0.0330579	151	0.013245	153	0.0261438	425	0.0241489	0.0100559	0.00580579
	23	143	0	189	0.00529101	159	0	491	0.00176367	0.00305476	0.00176367
	ets-4(rrr16)
	Days at 4°C	Total	Survival	Total	Survival	Total	Survival	Total animals	Avarage survival	St. Dev. (+/-)	SEM (+/-)
	3	201	0.985075	198	0.989899	190	1	589	0.991658	0.00761656	0.00439742
	5	173	0.99422	266	0.906015	98	0.979592	537	0.959942	0.0472715	0.0272922
	7	209	0.732057	174	0.436782	134	0.985075	517	0.717971	0.274418	0.158435
	9	237	0.805907	231	0.168831	144	0.881944	612	0.618894	0.391616	0.2261
	11	160	0.3125	227	0.110132	141	0.588652	528	0.337095	0.240206	0.138683
	13	203	0.221675	195	0.0615385	130	0.361538	528	0.214917	0.150114	0.0866684
	15	177	0.158192	321	0.0373832	170	0.176471	668	0.124015	0.0755802	0.0436363
	17	197	0.0862944	207	0.0193237	102	0.245098	506	0.116905	0.115958	0.0669485
	19	147	0.0884354	248	0.00806452	160	0.13125	555	0.0759166	0.0625396	0.0361073
	21	185	0.0756757	232	0	119	0.0672269	536	0.0476342	0.0414681	0.0239416
	23	173	0	196	0	131	0.0534351	500	0.0178117	0.0308508	0.0178117
	daf-2(e1370); ets-4(rrr16)
	Days at 4°C	Total	Survival	Total	Survival	Total	Survival	Total animals	Avarage survival	St. Dev. (+/-)	SEM (+/-)
	3	66	1	145	1	215	1	426	1	0	0
	5	95	0.989474	124	0.991935	217	1	436	0.993803	0.00550606	0.00317893
	7	63	0.984127	113	0.982301	197	1	373	0.988809	0.00973435	0.00562013
	9	50	1	115	0.973913	163	0.98773	328	0.987214	0.0130511	0.00753507
	11	100	0.92	110	0.981818	221	0.977376	431	0.959731	0.0344799	0.019907
	13	97	0.835052	115	0.904348	166	0.849398	378	0.862932	0.0365771	0.0211178
	15	71	0.211268	91	0.681319	228	0.701754	390	0.531447	0.277472	0.160198
	17	70	0.128571	94	0.308511	211	0.379147	375	0.272076	0.1292	0.0745936
	19	68	0	114	0.140351	222	0.265766	404	0.135372	0.132953	0.0767603
	21	81	0.0617284	95	0.126316	225	0.2	401	0.129348	0.0691857	0.0399444
	23	76	0.0263158	86	0.0930233	198	0.186869	360	0.102069	0.0806578	0.0465678
		Fig 2A and S1A share wt and ets-4(-)

## Sheet: Figure 2B
		1st replicate		2nd replicate		3rd replicate
	wt
	Days at 4°C	Total	Survival	Total	Survival	Total	Survival	Total animals	Average Survival	St. Dev. (+/-)	SEM (+/-)
	9	94	0.340426	66	0.166667	100	0.09	260	0.199031	0.128311	0.0740806
	11	75	0	87	0.149425	91	0.197802	253	0.115742	0.103113	0.0595324
	age-1(hx546)
	Days at 4°C	Total	Survival	Total	Survival	Total	Survival	Total	Average Survival	St. Dev. (+/-)	SEM (+/-)
	9	50	1	53	1	110	0.972727	213	0.990909	0.0157459	0.00909091
	11	63	1	84	0.845238	112	1	259	0.948413	0.0893518	0.0515873
	daf-16(mu86); age-1(hx546)
	Days at 4°C	Total	Survival	Total	Survival	Total	Survival	Total animals	Average Survival	St. Dev. (+/-)	SEM (+/-)
	9	63	0.111111	112	0	130	0.0307692	305	0.0472934	0.057369	0.033122
	11	60	0	127	0.00787402	182	0.0604396	369	0.0227712	0.0328585	0.0189709

## Sheet: Figure 2C
		1st replicate		2nd replicate		3rd replicate		4th replicate
	wt
	Days at 4°C	Total	Survival	Total	Survival	Total	Survival	Total	Survival	Total animals	Average Survival	St. Dev. (+/-)	SEM (+/-)
	3	108	0.990741	105	1	86	1	92	1	391	0.997685	0.00462963	0.00231481
	5	103	0.970874	106	1	150	1	94	1	453	0.992718	0.0145631	0.00728155
	7	116	0.965517	97	1	137	0.810219	120	0.7	470	0.868934	0.139634	0.0698169
	9	103	0.592233	124	0.112903	112	0.0178571	121	0.0165289	460	0.184881	0.275291	0.137646
	11	102	0.0392157	96	0.104167	149	0	89	0	436	0.0358456	0.049156	0.024578
	13	105	0	100	0.08	129	0	154	0	488	0.02	0.04	0.02
	15	94	0.0106383	146	0	155	0	128	0	523	0.00265957	0.00531915	0.00265957
	17	95	0	78	0.0128205	135	0	110	0	418	0.00320513	0.00641026	0.00320513
	19	96	0	79	0	119	0	129	0	423	0	0	0
	21	105	0	90	0	126	0	143	0	464	0	0	0
	ets-4(rrr16)
	Days at 4°C	Total	Survival	Total	Survival	Total	Survival	Total	Survival	Total animals	Average Survival	St. Dev. (+/-)	SEM (+/-)
	3	95	1	92	1	97	0.989691	101	1	385	0.997423	0.00515464	0.00257732
	5	80	1	76	1	147	1	79	1	382	1	0	0
	7	75	0.986667	77	0.987013	154	0.974026	68	1	374	0.986926	0.0106053	0.00530263
	9	107	0.897196	84	0.821429	141	0.631206	91	1	423	0.837458	0.155762	0.0778811
	11	80	0.7125	94	0.468085	181	0.519337	66	0.909091	421	0.652253	0.200981	0.10049
	13	74	0.27027	81	0.518519	150	0.333333	96	0.625	401	0.436781	0.163844	0.081922
	15	62	0.290323	83	0.39759	135	0.237037	91	0.505495	371	0.357611	0.119071	0.0595355
	17	80	0.35	67	0.134328	142	0.169014	67	0.41791	356	0.267813	0.137675	0.0688376
	19	84	0.261905	75	0.373333	149	0.0738255	86	0.174419	394	0.220871	0.127422	0.0637108
	21	80	0.2625	80	0.2125	133	0.150376	104	0.192308	397	0.204421	0.0465691	0.0232845
	age-1(hx546)
	Days at 4°C	Total	Survival	Total	Survival	Total	Survival	Total	Survival	Total animals	Average Survival	St. Dev. (+/-)	SEM (+/-)
	3	94	1	100	1	110	1	105	1	409	1	0	0
	5	83	1	88	1	158	1	99	1	428	1	0	0
	7	83	0.987952	99	1	128	0.992188	114	1	424	0.995035	0.00598839	0.00299419
	9	99	1	91	1	103	0.990291	89	0.988764	382	0.994764	0.00607827	0.00303914
	11	117	1	104	0.942308	116	0.982759	105	0.990476	442	0.978886	0.0253844	0.0126922
	13	94	0.882979	111	0.990991	125	0.984	107	0.738318	437	0.899072	0.117987	0.0589935
	15	99	0.616162	98	0.77551	133	0.210526	101	0.613861	431	0.554015	0.24117	0.120585
	17	90	0.633333	87	0.735632	143	0.0559441	132	0.242424	452	0.416833	0.321022	0.160511
	19	96	0.09375	95	0.252632	128	0	73	0	392	0.0865954	0.119187	0.0595936
	21	100	0.16	100	0.38	110	0	102	0	412	0.135	0.179907	0.0899537
	age-1(hx546); ets-4(rrr16)
	Days at 4°C	Total	Survival	Total	Survival	Total	Survival	Total	Survival	Total animals	Average Survival	St. Dev. (+/-)	SEM (+/-)
	3	105	1	85	1	107	1	127	1	424	1	0	0
	5	83	1	104	1	134	1	134	1	455	1	0	0
	7	85	1	110	1	125	1	93	1	413	1	0	0
	9	101	1	106	1	100	0.99	113	1	420	0.9975	0.005	0.0025
	11	95	0.968421	88	0.931818	114	0.850877	164	0.987805	461	0.93473	0.0605304	0.0302652
	13	91	0.956044	91	0.989011	107	0.747664	125	0.912	414	0.90118	0.107096	0.053548
	15	107	0.897196	112	0.732143	129	0.581395	147	0.489796	495	0.675133	0.178605	0.0893023
	17	90	0.633333	102	0.509804	132	0.0151515	128	0.0859375	452	0.311057	0.306377	0.153189
	19	94	0.0851064	78	0.551282	109	0.137615	102	0.127451	383	0.225364	0.218466	0.109233
	21	110	0.0363636	79	0.35443	103	0.0873786	97	0.0412371	389	0.129852	0.151473	0.0757364
	* Fig 2C and 2D share wt control and ets-4(-)

## Sheet: Figure 2D
		1st replicate		2nd replicate		3rd replicate		4th replicate
	wt
	Days at 4°C	Total	Survival	Total	Survival	Total	Survival	Total	Survival	Total animals	Average Survival	St. Dev. (+/-)	SEM (+/-)
	3	108	0.990741	105	1	94	1	112	1	419	0.997685	0.00462963	0.00231481
	5	103	0.970874	106	1	92	1	114	1	415	0.992718	0.0145631	0.00728155
	7	116	0.965517	97	1	100	0.91	112	0.223214	425	0.774683	0.36951	0.184755
	9	103	0.592233	124	0.112903	82	0.0365854	111	0	420	0.18543	0.27525	0.137625
	11	102	0.0392157	96	0.104167	74	0	115	0	387	0.0358456	0.049156	0.024578
	13	105	0	100	0.08	113	0	120	0	438	0.02	0.04	0.02
	15	94	0.0106383	146	0	89	0	141	0.0070922	470	0.00443262	0.00531915	0.00265957
	ets-4(rrr16)
	Days at 4°C	Total	Survival	Total	Survival	Total	Survival	Total	Survival	Total animals	Average Survival	St. Dev. (+/-)	SEM (+/-)
	3	95	1	92	1	139	1	137	1	463	1	0	0
	5	80	1	76	1	147	1	107	1	410	1	0	0
	7	75	0.986667	77	0.987013	157	0.993631	154	0.74026	463	0.926892	0.124463	0.0622315
	9	107	0.897196	84	0.821429	147	0.863946	114	0.54386	452	0.781608	0.161503	0.0807517
	11	80	0.7125	94	0.468085	129	0.767442	116	0.301205	419	0.562308	0.217325	0.108662
	13	74	0.27027	81	0.518519	175	0.577143	170	0.158824	500	0.381189	0.199171	0.0995853
	15	62	0.290323	83	0.39759	136	0.198529	162	0.0987654	443	0.246302	0.127639	0.0638196
	daf-16(mu86); ets-4(rrr16)
	Days at 4°C	Total	Survival	Total	Survival	Total	Survival	Total	Survival	Total animals	Average Survival	St. Dev. (+/-)	SEM (+/-)
	3	88	1	84	1	115	1	143	0.993007	430	0.998252	0.0034965	0.00174825
	5	68	1	85	0.976471	120	0.991667	78	0.897436	351	0.966393	0.0469923	0.0234961
	7	99	0.969697	69	1	132	0.424242	104	0.153846	404	0.636946	0.416797	0.208399
	9	97	0.690722	79	0.632911	117	0.00854701	85	0.0235294	378	0.338927	0.373637	0.186818
	11	69	0.0144928	67	0.0149254	101	0	126	0	363	0.00735453	0.00849412	0.00424706
	13	97	0.0309278	79	0.0126582	113	0	91	0	380	0.0108965	0.0146268	0.00731338
	15	78	0.141026	83	0.0120482	122	0	116	0	399	0.0382685	0.0687398	0.0343699
	* Fig 2C and 2D share wt control and ets-4(-)

## Sheet: Figure 2E
		1st replicate		2nd replicate		3rd replicate		4th replicate
	wt
	Days at 4°C	Total	Survival	Total	Survival	Total	Survival	Total	Survival	Total animals	Average Survival	St. Dev. (+/-)	SEM (+/-)
	3	149	0.993289	162	1	106	0.95283	161	1	578	0.98653	0.022688	0.011344
	5	227	1	150	1	105	0.961905	141	1	623	0.990476	0.0190476	0.00952381
	7	137	0.547445	172	0.616279	135	0.192593	119	0.512605	563	0.46723	0.188091	0.0940455
	9	170	0	155	0.00645161	136	0.183824	141	0.0070922	602	0.0493418	0.0897117	0.0448558
	11	146	0.0342466	96	0	115	0	104	0	461	0.00856164	0.0171233	0.00856164
	13	162	0.00617284	162	0	117	0	137	0	578	0.00154321	0.00308642	0.00154321
	15	126	0	149	0	121	0	108	0	504	0	0	0
	ets-4(rrr16)
	Days at 4°C	Total	Survival	Total	Survival	Total	Survival	Total	Survival	Total animals	Average Survival	St. Dev. (+/-)	SEM (+/-)
	3	135	1	120	1	140	1	110	0.981818	505	0.995455	0.00909091	0.00454545
	5	130	1	139	1	117	1	95	1	481	1	0	0
	7	181	0.977901	156	0.99359	115	0.956522	101	0.891089	553	0.954775	0.0450937	0.0225468
	9	153	0.980392	176	0.727273	134	0.940299	126	0.634921	589	0.820721	0.166381	0.0831906
	11	168	0.744048	193	0.321244	151	0.609272	128	0.445312	640	0.529969	0.185159	0.0925795
	13	176	0.528409	177	0.299435	181	0.513812	108	0.333333	642	0.418747	0.119155	0.0595777
	15	177	0.446328	147	0.258503	175	0.542857	110	0.127273	609	0.34374	0.186454	0.093227
	pqm-1(ok485); ets-4(rrr16)
	Days at 4°C	Total	Survival	Total	Survival	Total	Survival	Total	Survival	Total animals	Average Survival	St. Dev. (+/-)	SEM (+/-)
	3	139	0.992806	148	1	105	1	94	1	486	0.998201	0.00359712	0.00179856
	5	136	1	79	0.962025	102	1	86	1	403	0.990506	0.0189873	0.00949367
	7	109	0.614679	98	0.918367	110	0.218182	99	0.808081	416	0.639827	0.307848	0.153924
	9	148	0.0945946	125	0.176	92	0.326087	120	0	485	0.14917	0.138142	0.069071
	11	126	0.015873	103	0	112	0	92	0.0326087	433	0.0121204	0.0155741	0.00778707
	13	110	0.0181818	106	0	92	0	124	0	432	0.00454545	0.00909091	0.00454545
	15	102	0	74	0	112	0	98	0.0102041	386	0.00255102	0.00510204	0.00255102
	daf-16(mu86); pqm-1(ok485); ets-4 (rrr16)
	Days at 4°C	Total	Survival	Total	Survival	Total	Survival	Total	Survival	Total animals	Average Survival	St. Dev. (+/-)	SEM (+/-)
	3	171	0.994152	152	1	92	0.98913	139	0.971223	554	0.988626	0.0124234	0.0062117
	5	168	1	101	1	113	0.964602	148	0.864865	530	0.957367	0.0638857	0.0319428
	7	123	0.674797	151	0.119205	127	0.00787402	166	0.156627	567	0.239626	0.296913	0.148457
	9	136	0.0147059	147	0	125	0	161	0	569	0.00367647	0.00735294	0.00367647
	11	144	0.0138889	154	0	96	0	103	0.00970874	497	0.00589941	0.00702255	0.00351128
	13	145	0.00689655	131	0	125	0	135	0	536	0.00172414	0.00344828	0.00172414
	15	103	0	128	0	97	0	145	0	473	0	0	0

[truncated: 36 more sheets: Figure 3C, Figure 4C, Figure 5A, Figure 5B, Figure 5C, Figure 5D, Figure 6A, Figure 6B, Figure 6D, Figure 6E, Figure 6F, Figure 6G, Figure 7A, Figure 7B, Figure 7C, Figure 7D, Figure 8A, Figure 8C, Figure 9A, Figure 9B …]
